# Supplementary material for: ﻿Soil campodeids (Diplura, Campodeidae) of Eastern Europe, in Romanian and Bulgarian reliefs
Source: Zookeys. 2025 Jan 31;1224:261–82. doi: 10.3897/zookeys.1224.137935 (PMC11806346; doi:10.3897/zookeys.1224.137935)
Supplement: XML Treatment for Campodea (Campodea) magna [file zookeys.1224.137935-treatment1.xml]

<!DOCTYPE tp:taxon-treatment
  PUBLIC "-//TaxonX//DTD Taxonomic Treatment Publishing DTD v0 20100105//EN" "tax-treatment-NSO.dtd">
<tp:taxon-treatment xmlns:tp="http://www.plazi.org/taxpub"><tp:treatment-meta><kwd-group><label>Taxon classification</label><kwd>
              <named-content content-type="kingdom">Animalia</named-content>
            </kwd></kwd-group><mixed-citation publication-type="journal"><person-group><name><surname>Sendra</surname><given-names>Alberto</given-names></name><name><surname>Fiera</surname><given-names>Cristina</given-names></name><name><surname>Selfa</surname><given-names>Jesús</given-names></name><name><surname>Stoev</surname><given-names>Pavel</given-names></name></person-group><article-title>﻿Soil campodeids (<tp:taxon-name><tp:taxon-name-part taxon-name-part-type="order">Diplura</tp:taxon-name-part></tp:taxon-name>, <tp:taxon-name><tp:taxon-name-part taxon-name-part-type="family">Campodeidae</tp:taxon-name-part></tp:taxon-name>) of Eastern Europe, in Romanian and Bulgarian reliefs</article-title><source>Zookeys</source><day>31</day><month>01</month><year>2025</year><volume>1224</volume><fpage>261</fpage><lpage>282</lpage><pub-id pub-id-type="doi">10.3897/zookeys.1224.137935</pub-id></mixed-citation></tp:treatment-meta><tp:nomenclature><label>﻿</label><tp:taxon-name><object-id xmlns:xlink="http://www.w3.org/1999/xlink" content-type="arpha" xlink:type="simple">56331F61-157F-5F91-B978-340C3B267D54</object-id><tp:taxon-name-part taxon-name-part-type="genus" reg="Campodea">Campodea</tp:taxon-name-part> (<tp:taxon-name-part taxon-name-part-type="subgenus" reg="Campodea">Campodea</tp:taxon-name-part>) <tp:taxon-name-part taxon-name-part-type="species" reg="magna">magna</tp:taxon-name-part></tp:taxon-name><tp:taxon-authority>Ionescu, 1955</tp:taxon-authority></tp:nomenclature><tp:treatment-sec sec-type="material" id="SECID0EOKAC"><title>Material examined.</title><p><bold>Romania</bold> • 1 ex., Bârgău Mountains: Leșu, Bistrița-Năsăud County, <named-content xmlns:xlink="http://www.w3.org/1999/xlink" content-type="dwc:verbatimCoordinates" xlink:type="simple"><named-content content-type="geo-json" specific-use="{&#34;type&#34;:&#34;Point&#34;,&#34;coordinates&#34;:[24.756708,47.289248]}" id="NCID0EZKAC" xlink:type="simple">47.289248°N, 24.756708°E</named-content></named-content>, 749 m a.s.l., beach, rarely fir, litter, 02.11.2021, C. Fiera leg.; • 1 ex., RO, Bârgău Mountains: Lunca Ilvei, near Pepiniera Silhoasa, Bistrița-Năsăud County, <named-content xmlns:xlink="http://www.w3.org/1999/xlink" content-type="dwc:verbatimCoordinates" xlink:type="simple"><named-content content-type="geo-json" specific-use="{&#34;type&#34;:&#34;Point&#34;,&#34;coordinates&#34;:[25.015375,47.346245]}" id="NCID0EBLAC" xlink:type="simple">47.346245°N, 25.015375°E</named-content></named-content>, 749 m a.s.l., mixed forest (fir and beach), soil, 04.11.2021, C. Fiera leg.; • 2 ex., Doftana Valley: Șotriile, <named-content xmlns:xlink="http://www.w3.org/1999/xlink" content-type="dwc:verbatimCoordinates" xlink:type="simple"><named-content content-type="geo-json" specific-use="{&#34;type&#34;:&#34;Point&#34;,&#34;coordinates&#34;:[25.729119,45.227694]}" id="NCID0EJLAC" xlink:type="simple">45.227694°N, 25.729119°E</named-content></named-content>, 609 m a.s.l., beech forest, soil, 18.11.2016, C. Fiera leg.; • 7 ex., Bârgău Mountains: Tureac, site 1, Bistrița-Năsăud County, <named-content xmlns:xlink="http://www.w3.org/1999/xlink" content-type="dwc:verbatimCoordinates" xlink:type="simple"><named-content content-type="geo-json" specific-use="{&#34;type&#34;:&#34;Point&#34;,&#34;coordinates&#34;:[24.856696,47.257408]}" id="NCID0ERLAC" xlink:type="simple">47.257408°N, 24.856696°E</named-content></named-content>, 862 m a.s.l., beech forest, soil, 18.08.2018, C. Fiera leg.; • 1 ex., Suceava County: Zamostea-Lunca forest, <named-content xmlns:xlink="http://www.w3.org/1999/xlink" content-type="dwc:verbatimCoordinates" xlink:type="simple"><named-content content-type="geo-json" specific-use="{&#34;type&#34;:&#34;Point&#34;,&#34;coordinates&#34;:[26.252775,47.870137]}" id="NCID0EZLAC" xlink:type="simple">47.870137°N, 26.252775°E</named-content></named-content>, 290 m a.s.l., old oak (120 years old, rarely 180 years old), in association with ash, aspen, maple, hornbeam, litter, 08.08.2019, C. Fiera leg.</p></tp:treatment-sec><tp:treatment-sec sec-type="habitat" id="SECID0E5LAC"><title>Habitat and distribution.</title><p>Soil-dwelling species found in several localities from the southern Carpathians (<xref ref-type="bibr" rid="B34">Ionescu 1955</xref>; <xref ref-type="bibr" rid="B56">Sendra et al. 2012</xref>) and recently in Bulgaria (<xref ref-type="bibr" rid="B51">Sendra and Georgiev 2021</xref>). The species is also known from the northern Anatolia (<xref ref-type="bibr" rid="B55">Sendra et al. 2010</xref>).</p></tp:treatment-sec><ref-list><ref id="B34"><mixed-citation xmlns:xlink="http://www.w3.org/1999/xlink" xlink:type="simple"><person-group><name name-style="western"><surname>Ionescu</surname><given-names>MA</given-names></name></person-group> (<year>1955</year>) <tp:taxon-name><tp:taxon-name-part taxon-name-part-type="order">Diplura</tp:taxon-name-part></tp:taxon-name>. In: Fauna Republicii Populare Române, <tp:taxon-name><tp:taxon-name-part taxon-name-part-type="class">Insecta</tp:taxon-name-part></tp:taxon-name> VII (3): 1−48.</mixed-citation></ref><ref id="B56"><mixed-citation xmlns:xlink="http://www.w3.org/1999/xlink" xlink:type="simple"><person-group><name name-style="western"><surname>Sendra</surname><given-names>A</given-names></name><name name-style="western"><surname>Nitzu</surname><given-names>E</given-names></name><name name-style="western"><surname>Sanjuan</surname><given-names>A</given-names></name></person-group> (<year>2012</year>) <article-title>Half a century after Ionescu’s work on Romanian <tp:taxon-name><tp:taxon-name-part taxon-name-part-type="order">Diplura</tp:taxon-name-part></tp:taxon-name> – A faunal contribution based on material collected from karst areas.</article-title><source>Travaux de l’Institut de Spéologie “Émile Racovitza”</source><volume>51</volume>: <fpage>37</fpage>–<lpage>66</lpage>. <ext-link xlink:href="https://www.travaux-racovitza.com/journals/downloads/12/art02.pdf" ext-link-type="uri" xlink:type="simple">https://www.travaux-racovitza.com/journals/downloads/12/art02.pdf</ext-link></mixed-citation></ref><ref id="B51"><mixed-citation xmlns:xlink="http://www.w3.org/1999/xlink" xlink:type="simple"><person-group><name name-style="western"><surname>Sendra</surname><given-names>A</given-names></name><name name-style="western"><surname>Georgiev</surname><given-names>D</given-names></name></person-group> (<year>2021</year>) <tp:taxon-name><tp:taxon-name-part taxon-name-part-type="subfamily">Campodeinae</tp:taxon-name-part></tp:taxon-name> (<tp:taxon-name><tp:taxon-name-part taxon-name-part-type="family">Campodeidae</tp:taxon-name-part></tp:taxon-name>, <tp:taxon-name><tp:taxon-name-part taxon-name-part-type="order">Diplura</tp:taxon-name-part></tp:taxon-name>) records from Sarnena Gora Mts, Bulgaria. In: Georgiev D, Bechev D, Yancheva V (Eds) Fauna of Sarnena Sredna Gora Mts, Part 2 ZooNotes, Supplement 10: 12−13.</mixed-citation></ref><ref id="B55"><mixed-citation xmlns:xlink="http://www.w3.org/1999/xlink" xlink:type="simple"><person-group><name name-style="western"><surname>Sendra</surname><given-names>A</given-names></name><name name-style="western"><surname>Teruel</surname><given-names>S</given-names></name><name name-style="western"><surname>Satar</surname><given-names>A</given-names></name><name name-style="western"><surname>Tusun</surname><given-names>S</given-names></name><name name-style="western"><surname>Özbay</surname><given-names>C</given-names></name></person-group> (<year>2010</year>) <article-title>New species, new records, and distribution of <tp:taxon-name><tp:taxon-name-part taxon-name-part-type="family">Campodeidae</tp:taxon-name-part></tp:taxon-name> (<tp:taxon-name><tp:taxon-name-part taxon-name-part-type="order">Diplura</tp:taxon-name-part></tp:taxon-name>) in Anatolia.</article-title><source>Zootaxa</source><volume>2639</volume>: <fpage>40</fpage>–<lpage>52</lpage>. <ext-link xlink:href="10.11646/zootaxa.2639.1.4" ext-link-type="doi" xlink:type="simple">https://doi.org/10.11646/zootaxa.2639.1.4</ext-link></mixed-citation></ref></ref-list></tp:taxon-treatment>
