# Supplementary material for: ﻿Soil campodeids (Diplura, Campodeidae) of Eastern Europe, in Romanian and Bulgarian reliefs
Source: Zookeys. 2025 Jan 31;1224:261–82. doi: 10.3897/zookeys.1224.137935 (PMC11806346; doi:10.3897/zookeys.1224.137935)
Supplement: XML Treatment for Campodea (Campodea) plusiochaeta [file zookeys.1224.137935-treatment2.xml]

<!DOCTYPE tp:taxon-treatment
  PUBLIC "-//TaxonX//DTD Taxonomic Treatment Publishing DTD v0 20100105//EN" "tax-treatment-NSO.dtd">
<tp:taxon-treatment xmlns:tp="http://www.plazi.org/taxpub"><tp:treatment-meta><kwd-group><label>Taxon classification</label><kwd>
              <named-content content-type="kingdom">Animalia</named-content>
            </kwd></kwd-group><mixed-citation publication-type="journal"><person-group><name><surname>Sendra</surname><given-names>Alberto</given-names></name><name><surname>Fiera</surname><given-names>Cristina</given-names></name><name><surname>Selfa</surname><given-names>Jesús</given-names></name><name><surname>Stoev</surname><given-names>Pavel</given-names></name></person-group><article-title>﻿Soil campodeids (<tp:taxon-name><tp:taxon-name-part taxon-name-part-type="order">Diplura</tp:taxon-name-part></tp:taxon-name>, <tp:taxon-name><tp:taxon-name-part taxon-name-part-type="family">Campodeidae</tp:taxon-name-part></tp:taxon-name>) of Eastern Europe, in Romanian and Bulgarian reliefs</article-title><source>Zookeys</source><day>31</day><month>01</month><year>2025</year><volume>1224</volume><fpage>261</fpage><lpage>282</lpage><pub-id pub-id-type="doi">10.3897/zookeys.1224.137935</pub-id></mixed-citation></tp:treatment-meta><tp:nomenclature><label>﻿</label><tp:taxon-name><object-id xmlns:xlink="http://www.w3.org/1999/xlink" content-type="arpha" xlink:type="simple">FAE39FDD-6F73-59CC-BB70-2E11DE25AE53</object-id><tp:taxon-name-part taxon-name-part-type="genus" reg="Campodea">Campodea</tp:taxon-name-part> (<tp:taxon-name-part taxon-name-part-type="subgenus" reg="Campodea">Campodea</tp:taxon-name-part>) <tp:taxon-name-part taxon-name-part-type="species" reg="plusiochaeta">plusiochaeta</tp:taxon-name-part></tp:taxon-name><tp:taxon-authority>Silvestri, 1912</tp:taxon-authority></tp:nomenclature><tp:treatment-sec sec-type="material" id="SECID0E2NAC"><title>Material examined.</title><p><bold>Romania</bold> • 1 ex., Alba County: Cenade, <named-content xmlns:xlink="http://www.w3.org/1999/xlink" content-type="dwc:verbatimCoordinates" xlink:type="simple"><named-content content-type="geo-json" specific-use="{&#34;type&#34;:&#34;Point&#34;,&#34;coordinates&#34;:[24.007781,46.036341]}" id="NCID0EGOAC" xlink:type="simple">46.036341°N, 24.007781°E</named-content></named-content>, 436 m a.s.l., vineyards, soil, 10.09.2020, M. Șandor leg.; • 1 ex., Suceava County: Iacobeni, <named-content xmlns:xlink="http://www.w3.org/1999/xlink" content-type="dwc:verbatimCoordinates" xlink:type="simple"><named-content content-type="geo-json" specific-use="{&#34;type&#34;:&#34;Point&#34;,&#34;coordinates&#34;:[25.311171,47.446179]}" id="NCID0EOOAC" xlink:type="simple">47.446179°N, 25.311171°E</named-content></named-content>, 895 m a.s.l., mixed forest (fir, larch, hornbeam), soil and litter, C. Fiera leg.</p></tp:treatment-sec><tp:treatment-sec sec-type="habitat" id="SECID0ETOAC"><title>Habitat and distribution.</title><p>A soil-dwelling species, living under stones or among the alluvial debris (<xref ref-type="bibr" rid="B22">Condé 1960</xref>) which is common under barks or moss. It is also found in dry environments, burrows of mammals or gardens, sometimes reaches high altitude in mountains. It is one of the most widespread species collected at many sites of the Euro-Mediterranean region: British Isles (<xref ref-type="bibr" rid="B23">Condé 1961</xref>), southern Jutland and southern Scandinavian peninsulas (<xref ref-type="bibr" rid="B62">Silvestri 1912</xref>; <xref ref-type="bibr" rid="B2">Arevad 1957</xref>; <xref ref-type="bibr" rid="B35">Olsen 1996</xref>), North Africa (<xref ref-type="bibr" rid="B15">Condé 1947a</xref>, <xref ref-type="bibr" rid="B19">1953</xref>), throughout the Iberian Peninsula (<xref ref-type="bibr" rid="B52">Sendra and Moreno 2004</xref>), throughout continental Europe including west, central, and eastern Europe (<xref ref-type="bibr" rid="B62">Silvestri 1912</xref>; <xref ref-type="bibr" rid="B42">Pagés 1951</xref>; <xref ref-type="bibr" rid="B47">Rusek 1964</xref>; <xref ref-type="bibr" rid="B68">Stach 1964</xref>; <xref ref-type="bibr" rid="B72">Wygodzinsky 1941</xref>; <xref ref-type="bibr" rid="B39">Paclt 1965</xref>), Apennine Peninsula (<xref ref-type="bibr" rid="B62">Silvestri 1912</xref>; <xref ref-type="bibr" rid="B45">Ramellini 1995</xref>; <xref ref-type="bibr" rid="B46">2000</xref>), Balkan Peninsula (<xref ref-type="bibr" rid="B27">Condé 1984</xref>), and Anatolia (<xref ref-type="bibr" rid="B55">Sendra et al. 2010</xref>). The easternmost localities are in western Russia (<xref ref-type="bibr" rid="B62">Silvestri 1912</xref>; <xref ref-type="bibr" rid="B49">Rusek 1965b</xref>) close to the 60° parallel.</p></tp:treatment-sec><tp:treatment-sec sec-type="remarks" id="SECID0EOBAE"><title>Remarks.</title><p>New record for the Romanian fauna.</p></tp:treatment-sec><ref-list><ref id="B22"><mixed-citation xmlns:xlink="http://www.w3.org/1999/xlink" xlink:type="simple"><person-group><name name-style="western"><surname>Condé</surname><given-names>B</given-names></name></person-group> (<year>1960</year>) <article-title>Protoures et Diploures Campodéidés des alluvions de la Moselle.</article-title><source>Bulletin de la Société des Sciences de Nancy</source><volume>19</volume>: <fpage>123</fpage>–<lpage>127</lpage>.</mixed-citation></ref><ref id="B23"><mixed-citation xmlns:xlink="http://www.w3.org/1999/xlink" xlink:type="simple"><person-group><name name-style="western"><surname>Condé</surname><given-names>B</given-names></name></person-group> (<year>1961</year>) Sur la microfaune du sol de Grande-Bretagne. II Diploures Campodédidés. Annales and Magazine of Natural History série 13, 4: 149–154. <ext-link xlink:href="https://www.tandfonline.com/doi/pdf/10.1080/00222936108655794" ext-link-type="uri" xlink:type="simple">https://www.tandfonline.com/doi/pdf/10.1080/00222936108655794</ext-link></mixed-citation></ref><ref id="B62"><mixed-citation xmlns:xlink="http://www.w3.org/1999/xlink" xlink:type="simple"><person-group><name name-style="western"><surname>Silvestri</surname><given-names>F</given-names></name></person-group> (<year>1912</year>) <article-title>Contribuzione alla conoscenza dei <tp:taxon-name><tp:taxon-name-part taxon-name-part-type="family">Campodeidae</tp:taxon-name-part></tp:taxon-name> (<tp:taxon-name><tp:taxon-name-part taxon-name-part-type="order">Thysanura</tp:taxon-name-part></tp:taxon-name>) d’Europa.</article-title><source>Bolletino del Laboratorio di Zoologia generale e agraria in Portici</source><volume>6</volume>: <fpage>110</fpage>–<lpage>147</lpage>.</mixed-citation></ref><ref id="B2"><mixed-citation xmlns:xlink="http://www.w3.org/1999/xlink" xlink:type="simple"><person-group><name name-style="western"><surname>Arevad</surname><given-names>K</given-names></name></person-group> (<year>1957</year>) <article-title>Danske <tp:taxon-name><tp:taxon-name-part taxon-name-part-type="order">Diplura</tp:taxon-name-part></tp:taxon-name> (<tp:taxon-name><tp:taxon-name-part taxon-name-part-type="class">Insecta</tp:taxon-name-part></tp:taxon-name>, <tp:taxon-name><tp:taxon-name-part taxon-name-part-type="subclass">Apterygota</tp:taxon-name-part></tp:taxon-name>).</article-title><source>Entomologiske Meddelelser</source><volume>28</volume>: <fpage>127</fpage>–<lpage>144</lpage>.</mixed-citation></ref><ref id="B35"><mixed-citation xmlns:xlink="http://www.w3.org/1999/xlink" xlink:type="simple"><person-group><name name-style="western"><surname>Olsen</surname><given-names>KM</given-names></name></person-group> (<year>1996</year>) <article-title>Tohalen <italic><tp:taxon-name><tp:taxon-name-part taxon-name-part-type="genus">Campodea</tp:taxon-name-part><tp:taxon-name-part taxon-name-part-type="species">lubbockiii</tp:taxon-name-part></tp:taxon-name></italic> Silvestri, 1912, “kranstohale”.</article-title><source>Insekt-Nytt</source><volume>21</volume>(<issue>4</issue>): <fpage>7</fpage>–<lpage>8</lpage>.</mixed-citation></ref><ref id="B15"><mixed-citation xmlns:xlink="http://www.w3.org/1999/xlink" xlink:type="simple"><person-group><name name-style="western"><surname>Condé</surname><given-names>B</given-names></name></person-group> (<year>1947a</year>) <article-title>Campodéidés d’Algérie.</article-title><source>Bulletin de la Société entomologique de France</source><volume>52</volume>(<issue>9</issue>): <fpage>144</fpage>–<lpage>146</lpage>. <ext-link xlink:href="10.3406/bsef.1947.15990" ext-link-type="doi" xlink:type="simple">https://doi.org/10.3406/bsef.1947.15990</ext-link></mixed-citation></ref><ref id="B19"><mixed-citation xmlns:xlink="http://www.w3.org/1999/xlink" xlink:type="simple"><person-group><name name-style="western"><surname>Condé</surname><given-names>B</given-names></name></person-group> (<year>1953</year>) <article-title>Campodéidés endogés d’Afrique septentrionale.</article-title><source>Bulletin de la Société zoologique de France</source><volume>78</volume>(<issue>5–6</issue>): <fpage>358</fpage>–<lpage>377</lpage>.</mixed-citation></ref><ref id="B52"><mixed-citation xmlns:xlink="http://www.w3.org/1999/xlink" xlink:type="simple"><person-group><name name-style="western"><surname>Sendra</surname><given-names>A</given-names></name><name name-style="western"><surname>Moreno</surname><given-names>A</given-names></name></person-group> (<year>2004</year>) <article-title>El subgénero <italic><tp:taxon-name><tp:taxon-name-part taxon-name-part-type="genus">Campodea</tp:taxon-name-part></tp:taxon-name></italic><italic>s.str.</italic> en la Península Ibérica (<tp:taxon-name><tp:taxon-name-part taxon-name-part-type="superclass">Hexapoda</tp:taxon-name-part></tp:taxon-name>: <tp:taxon-name><tp:taxon-name-part taxon-name-part-type="order">Diplura</tp:taxon-name-part></tp:taxon-name>: <tp:taxon-name><tp:taxon-name-part taxon-name-part-type="family">Campodeidae</tp:taxon-name-part></tp:taxon-name>).</article-title><source>Boletin de la Sociedad Entomológica Aragonesa</source><volume>35</volume>: <fpage>19</fpage>–<lpage>38</lpage>. <ext-link xlink:href="https://dialnet.unirioja.es/servlet/articulo?codigo=1047183" ext-link-type="uri" xlink:type="simple">https://dialnet.unirioja.es/servlet/articulo?codigo=1047183</ext-link></mixed-citation></ref><ref id="B42"><mixed-citation xmlns:xlink="http://www.w3.org/1999/xlink" xlink:type="simple"><person-group><name name-style="western"><surname>Pagés</surname><given-names>J</given-names></name></person-group> (<year>1951</year>) <article-title>Contribution à la connaissance des Diploures.</article-title><source>Supplément du Bulletin scientifique de Bourgogne</source><volume>9</volume>: <fpage>1</fpage>–<lpage>97</lpage>.</mixed-citation></ref><ref id="B47"><mixed-citation xmlns:xlink="http://www.w3.org/1999/xlink" xlink:type="simple"><person-group><name name-style="western"><surname>Rusek</surname><given-names>J</given-names></name></person-group> (<year>1964</year>) <article-title>Über die <tp:taxon-name><tp:taxon-name-part taxon-name-part-type="order">Diplura</tp:taxon-name-part></tp:taxon-name> (<tp:taxon-name><tp:taxon-name-part taxon-name-part-type="subclass">Apterygota</tp:taxon-name-part></tp:taxon-name>) der Tschechoslowakei.</article-title><source>Acta Societatis Zoologicae Bohemoslovenicae</source><volume>28</volume>(<issue>2</issue>): <fpage>134</fpage>–<lpage>154</lpage>.</mixed-citation></ref><ref id="B68"><mixed-citation xmlns:xlink="http://www.w3.org/1999/xlink" xlink:type="simple"><person-group><name name-style="western"><surname>Stach</surname><given-names>J</given-names></name></person-group> (<year>1964</year>) Katalog Fauny Polski. XV. <tp:taxon-name><tp:taxon-name-part taxon-name-part-type="subclass">Apterygota</tp:taxon-name-part></tp:taxon-name>. Polska Akademia Nauk, Instytut Zoologiczny, Warszawa.</mixed-citation></ref><ref id="B72"><mixed-citation xmlns:xlink="http://www.w3.org/1999/xlink" xlink:type="simple"><person-group><name name-style="western"><surname>Wygodzinsky</surname><given-names>PW</given-names></name></person-group> (<year>1941</year>) <article-title>Über eine neue <italic><tp:taxon-name><tp:taxon-name-part taxon-name-part-type="genus">Campodea</tp:taxon-name-part></tp:taxon-name></italic> und eine neue <italic><tp:taxon-name><tp:taxon-name-part taxon-name-part-type="genus">Lepismachilis</tp:taxon-name-part></tp:taxon-name></italic> aus Südeuropa.</article-title><source>Entomologiske meddelelser</source><volume>22</volume>: <fpage>137</fpage>–<lpage>141</lpage>.</mixed-citation></ref><ref id="B39"><mixed-citation xmlns:xlink="http://www.w3.org/1999/xlink" xlink:type="simple"><person-group><name name-style="western"><surname>Paclt</surname><given-names>J</given-names></name></person-group> (<year>1965</year>) <article-title>Neue Beiträge zur Kenntnis der Apterygoten-Sammlung des Zoologischen Staatsinstituts und Zoologischen Museums Hamburg.</article-title><source>Entomologische Mitteilungen aus dem Zoologischen Staatsinstitut und Zoologischen Museum Hamburg</source><volume>3</volume>(<issue>54</issue>): <fpage>93</fpage>–<lpage>104</lpage>.</mixed-citation></ref><ref id="B45"><mixed-citation xmlns:xlink="http://www.w3.org/1999/xlink" xlink:type="simple"><person-group><name name-style="western"><surname>Ramellini</surname><given-names>P</given-names></name></person-group> (<year>1995</year>) <article-title>Materiali per un catálogo topografico dei Dipluri Italiani.</article-title><source>Fragmenta entomológica</source><volume>27</volume>(<issue>1</issue>): <fpage>15</fpage>–<lpage>50</lpage>.</mixed-citation></ref><ref id="B46"><mixed-citation xmlns:xlink="http://www.w3.org/1999/xlink" xlink:type="simple"><person-group><name name-style="western"><surname>Ramellini</surname><given-names>P</given-names></name></person-group> (<year>2000</year>) <article-title>Note su Campodeidi del Piemonte (<tp:taxon-name><tp:taxon-name-part taxon-name-part-type="order">Diplura</tp:taxon-name-part></tp:taxon-name>, <tp:taxon-name><tp:taxon-name-part taxon-name-part-type="family">Campodeidae</tp:taxon-name-part></tp:taxon-name>).</article-title><source>Rivista Piemontese di Storia Naturale</source><volume>21</volume>: <fpage>103</fpage>–<lpage>114</lpage>.</mixed-citation></ref><ref id="B27"><mixed-citation xmlns:xlink="http://www.w3.org/1999/xlink" xlink:type="simple"><person-group><name name-style="western"><surname>Condé</surname><given-names>B</given-names></name></person-group> (<year>1984</year>) <article-title>Diploures Campodéidés (Insectes) de Grèce (1<sup>ère</sup> note).</article-title><source>Revue suisse de Zoologie</source><volume>91</volume>(<issue>1</issue>): <fpage>173</fpage>–<lpage>201</lpage>. <ext-link xlink:href="10.5962/bhl.part.81875" ext-link-type="doi" xlink:type="simple">https://doi.org/10.5962/bhl.part.81875</ext-link></mixed-citation></ref><ref id="B55"><mixed-citation xmlns:xlink="http://www.w3.org/1999/xlink" xlink:type="simple"><person-group><name name-style="western"><surname>Sendra</surname><given-names>A</given-names></name><name name-style="western"><surname>Teruel</surname><given-names>S</given-names></name><name name-style="western"><surname>Satar</surname><given-names>A</given-names></name><name name-style="western"><surname>Tusun</surname><given-names>S</given-names></name><name name-style="western"><surname>Özbay</surname><given-names>C</given-names></name></person-group> (<year>2010</year>) <article-title>New species, new records, and distribution of <tp:taxon-name><tp:taxon-name-part taxon-name-part-type="family">Campodeidae</tp:taxon-name-part></tp:taxon-name> (<tp:taxon-name><tp:taxon-name-part taxon-name-part-type="order">Diplura</tp:taxon-name-part></tp:taxon-name>) in Anatolia.</article-title><source>Zootaxa</source><volume>2639</volume>: <fpage>40</fpage>–<lpage>52</lpage>. <ext-link xlink:href="10.11646/zootaxa.2639.1.4" ext-link-type="doi" xlink:type="simple">https://doi.org/10.11646/zootaxa.2639.1.4</ext-link></mixed-citation></ref><ref id="B49"><mixed-citation xmlns:xlink="http://www.w3.org/1999/xlink" xlink:type="simple"><person-group><name name-style="western"><surname>Rusek</surname><given-names>J</given-names></name></person-group> (<year>1965b</year>) <article-title>Campodeids (<tp:taxon-name><tp:taxon-name-part taxon-name-part-type="family">Campodeidae</tp:taxon-name-part></tp:taxon-name>, <tp:taxon-name><tp:taxon-name-part taxon-name-part-type="order">Diplura</tp:taxon-name-part></tp:taxon-name>) of South-Eastern Europe.</article-title><source>Zoologichesky Zhurnal</source><volume>44</volume>(<issue>6</issue>): <fpage>1345</fpage>–<lpage>1356</lpage>.</mixed-citation></ref></ref-list></tp:taxon-treatment>
