# Supplementary material for: ﻿Soil campodeids (Diplura, Campodeidae) of Eastern Europe, in Romanian and Bulgarian reliefs
Source: Zookeys. 2025 Jan 31;1224:261–82. doi: 10.3897/zookeys.1224.137935 (PMC11806346; doi:10.3897/zookeys.1224.137935)
Supplement: XML Treatment for Campodea (Campodea) taunica [file zookeys.1224.137935-treatment3.xml]

<!DOCTYPE tp:taxon-treatment
  PUBLIC "-//TaxonX//DTD Taxonomic Treatment Publishing DTD v0 20100105//EN" "tax-treatment-NSO.dtd">
<tp:taxon-treatment xmlns:tp="http://www.plazi.org/taxpub"><tp:treatment-meta><kwd-group><label>Taxon classification</label><kwd>
              <named-content content-type="kingdom">Animalia</named-content>
            </kwd></kwd-group><mixed-citation publication-type="journal"><person-group><name><surname>Sendra</surname><given-names>Alberto</given-names></name><name><surname>Fiera</surname><given-names>Cristina</given-names></name><name><surname>Selfa</surname><given-names>Jesús</given-names></name><name><surname>Stoev</surname><given-names>Pavel</given-names></name></person-group><article-title>﻿Soil campodeids (<tp:taxon-name><tp:taxon-name-part taxon-name-part-type="order">Diplura</tp:taxon-name-part></tp:taxon-name>, <tp:taxon-name><tp:taxon-name-part taxon-name-part-type="family">Campodeidae</tp:taxon-name-part></tp:taxon-name>) of Eastern Europe, in Romanian and Bulgarian reliefs</article-title><source>Zookeys</source><day>31</day><month>01</month><year>2025</year><volume>1224</volume><fpage>261</fpage><lpage>282</lpage><pub-id pub-id-type="doi">10.3897/zookeys.1224.137935</pub-id></mixed-citation></tp:treatment-meta><tp:nomenclature><label>﻿</label><tp:taxon-name><object-id xmlns:xlink="http://www.w3.org/1999/xlink" content-type="arpha" xlink:type="simple">3EA3BDA9-1890-57E7-8081-0137BF9A72B5</object-id><tp:taxon-name-part taxon-name-part-type="genus" reg="Campodea">Campodea</tp:taxon-name-part> (<tp:taxon-name-part taxon-name-part-type="subgenus" reg="Campodea">Campodea</tp:taxon-name-part>) <tp:taxon-name-part taxon-name-part-type="species" reg="taunica">taunica</tp:taxon-name-part></tp:taxon-name><tp:taxon-authority>Marten, 1939</tp:taxon-authority></tp:nomenclature><tp:treatment-sec sec-type="material" id="SECID0E1CAE"><title>Material examined.</title><p><bold>Romania</bold> • 1 ex., Dâmbovița County: Springs Complex of Corbii Ciungi, near Corbii Mari County, <named-content xmlns:xlink="http://www.w3.org/1999/xlink" content-type="dwc:verbatimCoordinates" xlink:type="simple"><named-content content-type="geo-json" specific-use="{&#34;type&#34;:&#34;Point&#34;,&#34;coordinates&#34;:[25.512138,44.524361]}" id="NCID0EFDAE" xlink:type="simple">44.524361°N, 25.512138°E</named-content></named-content>, 122 m a.s.l., scrubs, soil, M. Manu leg.</p></tp:treatment-sec><tp:treatment-sec sec-type="habitat" id="SECID0EKDAE"><title>Habitat and distribution.</title><p>A soil-dwelling species that is distributed throughout Central Europe, including France (<xref ref-type="bibr" rid="B32">Husson 1946</xref>; <xref ref-type="bibr" rid="B42">Pagés 1951</xref>), Central Germany (<xref ref-type="bibr" rid="B38">Paclt 1961</xref>), Swiss Alps (<xref ref-type="bibr" rid="B36">Orelli 1956</xref>), and reaching as far as the Romanian Carpathians (<xref ref-type="bibr" rid="B33">Ionescu 1951</xref>, <xref ref-type="bibr" rid="B34">1955</xref>; <xref ref-type="bibr" rid="B56">Sendra et al. 2012</xref>) and Serbia (<xref ref-type="bibr" rid="B10">Blesić 2000a</xref>). Surprisingly, it has not been found yet in the Czech Republic or Slovakia. Outside Central Europe, it has been quoted in the Pontic Mountains and the northern part of Anatolia (<xref ref-type="bibr" rid="B55">Sendra et al. 2010</xref>).</p></tp:treatment-sec><ref-list><ref id="B32"><mixed-citation xmlns:xlink="http://www.w3.org/1999/xlink" xlink:type="simple"><person-group><name name-style="western"><surname>Husson</surname><given-names>R</given-names></name></person-group> (<year>1946</year>) <article-title>Sur quelques récoltes de Diploures Campodéidés.</article-title><source>Revue française d’Entomologie</source><volume>13</volume>: <fpage>90</fpage>–<lpage>92</lpage>.</mixed-citation></ref><ref id="B42"><mixed-citation xmlns:xlink="http://www.w3.org/1999/xlink" xlink:type="simple"><person-group><name name-style="western"><surname>Pagés</surname><given-names>J</given-names></name></person-group> (<year>1951</year>) <article-title>Contribution à la connaissance des Diploures.</article-title><source>Supplément du Bulletin scientifique de Bourgogne</source><volume>9</volume>: <fpage>1</fpage>–<lpage>97</lpage>.</mixed-citation></ref><ref id="B38"><mixed-citation xmlns:xlink="http://www.w3.org/1999/xlink" xlink:type="simple"><person-group><name name-style="western"><surname>Paclt</surname><given-names>J</given-names></name></person-group> (<year>1961</year>) <tp:taxon-name><tp:taxon-name-part taxon-name-part-type="family">Campodeidae</tp:taxon-name-part></tp:taxon-name> des Senckenberg-Museums (Ins.-<tp:taxon-name><tp:taxon-name-part taxon-name-part-type="order">Diplura</tp:taxon-name-part></tp:taxon-name>). Senckenbergiana biologica 42 (5/6): 455–458.</mixed-citation></ref><ref id="B36"><mixed-citation xmlns:xlink="http://www.w3.org/1999/xlink" xlink:type="simple"><person-group><name name-style="western"><surname>Orelli</surname><given-names>M</given-names></name></person-group> (<year>1956</year>) <article-title>Untersuchungen zur postembryonalen Entwicklung von <tp:taxon-name><tp:taxon-name-part taxon-name-part-type="genus">Campodea</tp:taxon-name-part></tp:taxon-name> (<tp:taxon-name><tp:taxon-name-part taxon-name-part-type="class">Insecta</tp:taxon-name-part></tp:taxon-name>, <tp:taxon-name><tp:taxon-name-part taxon-name-part-type="subclass">Apterygota</tp:taxon-name-part></tp:taxon-name>).</article-title><source>Verhandlungen der Naturforschenden Gesellschaft in Basel</source><volume>67</volume>(<issue>3</issue>): <fpage>501</fpage>–<lpage>574</lpage>.</mixed-citation></ref><ref id="B33"><mixed-citation xmlns:xlink="http://www.w3.org/1999/xlink" xlink:type="simple"><person-group><name name-style="western"><surname>Ionescu</surname><given-names>MA</given-names></name></person-group> (<year>1951</year>) Contributiuni la studiul Campodeidelor din Republica Populară Română. Buletin Ştiinţific, Secțiunea de Știinţe, Agronomice, Geologice și Geografice 3(3): 525−532.</mixed-citation></ref><ref id="B34"><mixed-citation xmlns:xlink="http://www.w3.org/1999/xlink" xlink:type="simple"><person-group><name name-style="western"><surname>Ionescu</surname><given-names>MA</given-names></name></person-group> (<year>1955</year>) <tp:taxon-name><tp:taxon-name-part taxon-name-part-type="order">Diplura</tp:taxon-name-part></tp:taxon-name>. In: Fauna Republicii Populare Române, <tp:taxon-name><tp:taxon-name-part taxon-name-part-type="class">Insecta</tp:taxon-name-part></tp:taxon-name> VII (3): 1−48.</mixed-citation></ref><ref id="B56"><mixed-citation xmlns:xlink="http://www.w3.org/1999/xlink" xlink:type="simple"><person-group><name name-style="western"><surname>Sendra</surname><given-names>A</given-names></name><name name-style="western"><surname>Nitzu</surname><given-names>E</given-names></name><name name-style="western"><surname>Sanjuan</surname><given-names>A</given-names></name></person-group> (<year>2012</year>) <article-title>Half a century after Ionescu’s work on Romanian <tp:taxon-name><tp:taxon-name-part taxon-name-part-type="order">Diplura</tp:taxon-name-part></tp:taxon-name> – A faunal contribution based on material collected from karst areas.</article-title><source>Travaux de l’Institut de Spéologie “Émile Racovitza”</source><volume>51</volume>: <fpage>37</fpage>–<lpage>66</lpage>. <ext-link xlink:href="https://www.travaux-racovitza.com/journals/downloads/12/art02.pdf" ext-link-type="uri" xlink:type="simple">https://www.travaux-racovitza.com/journals/downloads/12/art02.pdf</ext-link></mixed-citation></ref><ref id="B10"><mixed-citation xmlns:xlink="http://www.w3.org/1999/xlink" xlink:type="simple"><person-group><name name-style="western"><surname>Blesić</surname><given-names>B.</given-names></name></person-group> (<year>2000a</year>) <article-title>Investigation of <tp:taxon-name><tp:taxon-name-part taxon-name-part-type="order">Diplura</tp:taxon-name-part></tp:taxon-name> and <tp:taxon-name><tp:taxon-name-part taxon-name-part-type="order">Protura</tp:taxon-name-part></tp:taxon-name> in western Serbia.</article-title><source>Proceedings for Natural Sciences</source><volume>99</volume>: <fpage>69</fpage>–<lpage>79</lpage>. <ext-link xlink:href="https://www.maticasrpska.org.rs/stariSajt/casopisi/prirodne_nauke_099.pdf" ext-link-type="uri" xlink:type="simple">https://www.maticasrpska.org.rs/stariSajt/casopisi/prirodne_nauke_099.pdf</ext-link></mixed-citation></ref><ref id="B55"><mixed-citation xmlns:xlink="http://www.w3.org/1999/xlink" xlink:type="simple"><person-group><name name-style="western"><surname>Sendra</surname><given-names>A</given-names></name><name name-style="western"><surname>Teruel</surname><given-names>S</given-names></name><name name-style="western"><surname>Satar</surname><given-names>A</given-names></name><name name-style="western"><surname>Tusun</surname><given-names>S</given-names></name><name name-style="western"><surname>Özbay</surname><given-names>C</given-names></name></person-group> (<year>2010</year>) <article-title>New species, new records, and distribution of <tp:taxon-name><tp:taxon-name-part taxon-name-part-type="family">Campodeidae</tp:taxon-name-part></tp:taxon-name> (<tp:taxon-name><tp:taxon-name-part taxon-name-part-type="order">Diplura</tp:taxon-name-part></tp:taxon-name>) in Anatolia.</article-title><source>Zootaxa</source><volume>2639</volume>: <fpage>40</fpage>–<lpage>52</lpage>. <ext-link xlink:href="10.11646/zootaxa.2639.1.4" ext-link-type="doi" xlink:type="simple">https://doi.org/10.11646/zootaxa.2639.1.4</ext-link></mixed-citation></ref></ref-list></tp:taxon-treatment>
