# Supplementary material for: ﻿Soil campodeids (Diplura, Campodeidae) of Eastern Europe, in Romanian and Bulgarian reliefs
Source: Zookeys. 2025 Jan 31;1224:261–82. doi: 10.3897/zookeys.1224.137935 (PMC11806346; doi:10.3897/zookeys.1224.137935)
Supplement: XML Treatment for Campodea (Campodea) wallacei [file zookeys.1224.137935-treatment4.xml]

<!DOCTYPE tp:taxon-treatment
  PUBLIC "-//TaxonX//DTD Taxonomic Treatment Publishing DTD v0 20100105//EN" "tax-treatment-NSO.dtd">
<tp:taxon-treatment xmlns:tp="http://www.plazi.org/taxpub"><tp:treatment-meta><kwd-group><label>Taxon classification</label><kwd>
              <named-content content-type="kingdom">Animalia</named-content>
            </kwd></kwd-group><mixed-citation publication-type="journal"><person-group><name><surname>Sendra</surname><given-names>Alberto</given-names></name><name><surname>Fiera</surname><given-names>Cristina</given-names></name><name><surname>Selfa</surname><given-names>Jesús</given-names></name><name><surname>Stoev</surname><given-names>Pavel</given-names></name></person-group><article-title>﻿Soil campodeids (<tp:taxon-name><tp:taxon-name-part taxon-name-part-type="order">Diplura</tp:taxon-name-part></tp:taxon-name>, <tp:taxon-name><tp:taxon-name-part taxon-name-part-type="family">Campodeidae</tp:taxon-name-part></tp:taxon-name>) of Eastern Europe, in Romanian and Bulgarian reliefs</article-title><source>Zookeys</source><day>31</day><month>01</month><year>2025</year><volume>1224</volume><fpage>261</fpage><lpage>282</lpage><pub-id pub-id-type="doi">10.3897/zookeys.1224.137935</pub-id></mixed-citation></tp:treatment-meta><tp:nomenclature><label>﻿</label><tp:taxon-name><object-id xmlns:xlink="http://www.w3.org/1999/xlink" content-type="arpha" xlink:type="simple">95FF9B9E-4B87-5FC7-AE61-3A762A2A9FA5</object-id><tp:taxon-name-part taxon-name-part-type="genus" reg="Campodea">Campodea</tp:taxon-name-part> (<tp:taxon-name-part taxon-name-part-type="subgenus" reg="Campodea">Campodea</tp:taxon-name-part>) <tp:taxon-name-part taxon-name-part-type="species" reg="wallacei">wallacei</tp:taxon-name-part></tp:taxon-name><tp:taxon-authority>Bagnall, 1918</tp:taxon-authority></tp:nomenclature><tp:treatment-sec sec-type="material" id="SECID0E2FAE"><title>Material examined.</title><p><bold>Romania</bold> • 4 ex., Bucegi Massif: Sinaia, Prahova County, <named-content xmlns:xlink="http://www.w3.org/1999/xlink" content-type="dwc:verbatimCoordinates" xlink:type="simple"><named-content content-type="geo-json" specific-use="{&#34;type&#34;:&#34;Point&#34;,&#34;coordinates&#34;:[25.549175,45.333328]}" id="NCID0EGGAE" xlink:type="simple">45.333328°N, 25.549175°E</named-content></named-content>, 858 m a.s.l., in the city of Sinaia, park, under <italic><tp:taxon-name><tp:taxon-name-part taxon-name-part-type="genus" reg="Larix">Larix</tp:taxon-name-part></tp:taxon-name></italic> sp., 23.09.2019, C. Fiera and M.W. Weiner leg.</p></tp:treatment-sec><tp:treatment-sec sec-type="habitat" id="SECID0ESGAE"><title>Habitat and distribution.</title><p>A soil-dwelling species, which is also found in cave habitats (<xref ref-type="bibr" rid="B21">Condé 1956</xref>, <xref ref-type="bibr" rid="B24">1962</xref>; <xref ref-type="bibr" rid="B57">Sendra et al. 2013</xref>). It is distributed in England (<xref ref-type="bibr" rid="B3">Bagnall 1918</xref>), southern Scandinavian Peninsula (<xref ref-type="bibr" rid="B1">Agrell 1944</xref>), Maritime Alps (<xref ref-type="bibr" rid="B4">Bareth and Condé 1985</xref>; <xref ref-type="bibr" rid="B46">Ramellini 2000</xref>), France (<xref ref-type="bibr" rid="B16">Condé 1947b</xref>, <xref ref-type="bibr" rid="B17">1947c</xref>, <xref ref-type="bibr" rid="B18">1950</xref>; <xref ref-type="bibr" rid="B42">Pagés 1951</xref>), Germany (<xref ref-type="bibr" rid="B14">Christian 2003</xref>) and the Dinaric Mountains (<xref ref-type="bibr" rid="B8">Blesić 1998a</xref>, <xref ref-type="bibr" rid="B9">1998b</xref>, <xref ref-type="bibr" rid="B10">2000a</xref>, <xref ref-type="bibr" rid="B12">2001</xref>). The species has been recorded from Romania by <xref ref-type="bibr" rid="B33">Ionescu (1951</xref>, <xref ref-type="bibr" rid="B34">1955</xref>) and <xref ref-type="bibr" rid="B56">Sendra et al. (2012)</xref>.</p></tp:treatment-sec><ref-list><ref id="B21"><mixed-citation xmlns:xlink="http://www.w3.org/1999/xlink" xlink:type="simple"><person-group><name name-style="western"><surname>Condé</surname><given-names>B</given-names></name></person-group> (<year>1956</year>) <article-title>Matériaux pour une monographie des Diploures Campodéidés.</article-title><source>Mémoires du Muséum national d’histoire naturelle Série A – Zoologie</source><volume>12</volume>: <fpage>1</fpage>–<lpage>202</lpage>.</mixed-citation></ref><ref id="B24"><mixed-citation xmlns:xlink="http://www.w3.org/1999/xlink" xlink:type="simple"><person-group><name name-style="western"><surname>Condé</surname><given-names>B</given-names></name></person-group> (<year>1962</year>) <article-title>Géonémie des Diploures troglobies du Jura et du Vercors.</article-title><source>Spelunca Mémoires</source><volume>2</volume>: <fpage>119</fpage>–<lpage>127</lpage>.</mixed-citation></ref><ref id="B57"><mixed-citation xmlns:xlink="http://www.w3.org/1999/xlink" xlink:type="simple"><person-group><name name-style="western"><surname>Sendra</surname><given-names>A</given-names></name><name name-style="western"><surname>García</surname><given-names>Y</given-names></name><name name-style="western"><surname>Weber</surname><given-names>D</given-names></name></person-group> (<year>2013</year>) <article-title><tp:taxon-name><tp:taxon-name-part taxon-name-part-type="family">Campodeidae</tp:taxon-name-part></tp:taxon-name> (<tp:taxon-name><tp:taxon-name-part taxon-name-part-type="superclass">Hexapoda</tp:taxon-name-part></tp:taxon-name>, <tp:taxon-name><tp:taxon-name-part taxon-name-part-type="order">Diplura</tp:taxon-name-part></tp:taxon-name>) from caves of the Grand Duchy of Luxembourg.</article-title> In: <person-group><name name-style="western"><surname>Weber</surname><given-names>D</given-names></name></person-group> (<role>Eds</role>) <issue-title>Die Höhlenfauna Luxemburgs.</issue-title><source>Ferrantia 69, Musée national d’histoire naturelle, Luxembourg</source>, <fpage>216</fpage>–<lpage>226</lpage>. <ext-link xlink:href="https://ps.mnhn.lu/ferrantia/publications/Ferrantia69/Ferrantia69%20216-226.pdf" ext-link-type="uri" xlink:type="simple">https://ps.mnhn.lu/ferrantia/publications/Ferrantia69/Ferrantia69%20216-226.pdf</ext-link></mixed-citation></ref><ref id="B3"><mixed-citation xmlns:xlink="http://www.w3.org/1999/xlink" xlink:type="simple"><person-group><name name-style="western"><surname>Bagnall</surname><given-names>RS</given-names></name></person-group> (<year>1918</year>) <article-title>On two new species of <italic><tp:taxon-name><tp:taxon-name-part taxon-name-part-type="genus">Campodea</tp:taxon-name-part></tp:taxon-name></italic>.</article-title><source>The Entomologist’s Monthly Magazine</source><volume>54</volume>: <fpage>157</fpage>–<lpage>159</lpage>.</mixed-citation></ref><ref id="B1"><mixed-citation xmlns:xlink="http://www.w3.org/1999/xlink" xlink:type="simple"><person-group><name name-style="western"><surname>Agrell</surname><given-names>I</given-names></name></person-group> (<year>1944</year>) <article-title>Die schwedischen Thysanuren.</article-title><source>Opuscula entomologica</source><volume>9</volume>: <fpage>23</fpage>–<lpage>36</lpage>.</mixed-citation></ref><ref id="B4"><mixed-citation xmlns:xlink="http://www.w3.org/1999/xlink" xlink:type="simple"><person-group><name name-style="western"><surname>Bareth</surname><given-names>C</given-names></name><name name-style="western"><surname>Condé</surname><given-names>B</given-names></name></person-group> (<year>1985</year>) <article-title>Campodéidés endogés de Ligurie (<tp:taxon-name><tp:taxon-name-part taxon-name-part-type="order">Diplura</tp:taxon-name-part></tp:taxon-name>).</article-title><source>Annali del Museo Civico di Storia Naturale “Giacomo Doria”</source><volume>85</volume>: <fpage>251</fpage>–<lpage>258</lpage>.</mixed-citation></ref><ref id="B46"><mixed-citation xmlns:xlink="http://www.w3.org/1999/xlink" xlink:type="simple"><person-group><name name-style="western"><surname>Ramellini</surname><given-names>P</given-names></name></person-group> (<year>2000</year>) <article-title>Note su Campodeidi del Piemonte (<tp:taxon-name><tp:taxon-name-part taxon-name-part-type="order">Diplura</tp:taxon-name-part></tp:taxon-name>, <tp:taxon-name><tp:taxon-name-part taxon-name-part-type="family">Campodeidae</tp:taxon-name-part></tp:taxon-name>).</article-title><source>Rivista Piemontese di Storia Naturale</source><volume>21</volume>: <fpage>103</fpage>–<lpage>114</lpage>.</mixed-citation></ref><ref id="B16"><mixed-citation xmlns:xlink="http://www.w3.org/1999/xlink" xlink:type="simple"><person-group><name name-style="western"><surname>Condé</surname><given-names>B</given-names></name></person-group> (<year>1947b</year>) <article-title>Quelques campodéidés du nord-est de la France.</article-title><source>Bulletin Société Sciences Nancy nouvelle série</source><volume>6</volume>: <fpage>85</fpage>–<lpage>92</lpage>.</mixed-citation></ref><ref id="B17"><mixed-citation xmlns:xlink="http://www.w3.org/1999/xlink" xlink:type="simple"><person-group><name name-style="western"><surname>Condé</surname><given-names>B</given-names></name></person-group> (<year>1947c</year>) Nouvelles stations françaises de campodéidés avec description d’une forme nouvelle. Annales des Sciences naturelles Zoologie 11<sup>ème</sup> série (9): 139–144.</mixed-citation></ref><ref id="B18"><mixed-citation xmlns:xlink="http://www.w3.org/1999/xlink" xlink:type="simple"><person-group><name name-style="western"><surname>Condé</surname><given-names>B</given-names></name></person-group> (<year>1950</year>) <article-title>Campodéidés du Var et des Alpes-Maritimes.</article-title><source>Bulletin de la Société linnéenne de Lyon</source><volume>6</volume>: <fpage>128</fpage>–<lpage>132</lpage>. <ext-link xlink:href="10.3406/linly.1950.7321" ext-link-type="doi" xlink:type="simple">https://doi.org/10.3406/linly.1950.7321</ext-link></mixed-citation></ref><ref id="B42"><mixed-citation xmlns:xlink="http://www.w3.org/1999/xlink" xlink:type="simple"><person-group><name name-style="western"><surname>Pagés</surname><given-names>J</given-names></name></person-group> (<year>1951</year>) <article-title>Contribution à la connaissance des Diploures.</article-title><source>Supplément du Bulletin scientifique de Bourgogne</source><volume>9</volume>: <fpage>1</fpage>–<lpage>97</lpage>.</mixed-citation></ref><ref id="B14"><mixed-citation xmlns:xlink="http://www.w3.org/1999/xlink" xlink:type="simple"><person-group><name name-style="western"><surname>Christian</surname><given-names>E</given-names></name></person-group> (<year>2003</year>) <article-title>Checklist of the <tp:taxon-name><tp:taxon-name-part taxon-name-part-type="order">Diplura</tp:taxon-name-part></tp:taxon-name> of Germany.</article-title><source>Entomofauna Germanica</source><volume>6</volume>: <fpage>26</fpage>–<lpage>32</lpage>.</mixed-citation></ref><ref id="B8"><mixed-citation xmlns:xlink="http://www.w3.org/1999/xlink" xlink:type="simple"><person-group><name name-style="western"><surname>Blesić</surname><given-names>B</given-names></name></person-group> (<year>1998a</year>) <article-title>Investigations of <tp:taxon-name><tp:taxon-name-part taxon-name-part-type="order">Protura</tp:taxon-name-part></tp:taxon-name> and <tp:taxon-name><tp:taxon-name-part taxon-name-part-type="order">Diplura</tp:taxon-name-part></tp:taxon-name> of South Serbia.</article-title><source>Proceedings for Natural Sciences Matica Srpska</source><volume>94</volume>: <fpage>87</fpage>–<lpage>90</lpage>.</mixed-citation></ref><ref id="B9"><mixed-citation xmlns:xlink="http://www.w3.org/1999/xlink" xlink:type="simple"><person-group><name name-style="western"><surname>Blesić</surname><given-names>B</given-names></name></person-group> (<year>1998b</year>) <article-title>Knowledge of <tp:taxon-name><tp:taxon-name-part taxon-name-part-type="order">Protura</tp:taxon-name-part></tp:taxon-name> and <tp:taxon-name><tp:taxon-name-part taxon-name-part-type="order">Diplura</tp:taxon-name-part></tp:taxon-name> of Montenegro.</article-title><source>The Montenegrin Academy of Sciences and Arts Glasnik of the Section of Natural Sciences</source><volume>12</volume>: <fpage>63</fpage>–<lpage>70</lpage>.</mixed-citation></ref><ref id="B10"><mixed-citation xmlns:xlink="http://www.w3.org/1999/xlink" xlink:type="simple"><person-group><name name-style="western"><surname>Blesić</surname><given-names>B.</given-names></name></person-group> (<year>2000a</year>) <article-title>Investigation of <tp:taxon-name><tp:taxon-name-part taxon-name-part-type="order">Diplura</tp:taxon-name-part></tp:taxon-name> and <tp:taxon-name><tp:taxon-name-part taxon-name-part-type="order">Protura</tp:taxon-name-part></tp:taxon-name> in western Serbia.</article-title><source>Proceedings for Natural Sciences</source><volume>99</volume>: <fpage>69</fpage>–<lpage>79</lpage>. <ext-link xlink:href="https://www.maticasrpska.org.rs/stariSajt/casopisi/prirodne_nauke_099.pdf" ext-link-type="uri" xlink:type="simple">https://www.maticasrpska.org.rs/stariSajt/casopisi/prirodne_nauke_099.pdf</ext-link></mixed-citation></ref><ref id="B12"><mixed-citation xmlns:xlink="http://www.w3.org/1999/xlink" xlink:type="simple"><person-group><name name-style="western"><surname>Blesić</surname><given-names>B</given-names></name></person-group> (<year>2001</year>) <tp:taxon-name><tp:taxon-name-part taxon-name-part-type="order">Protura</tp:taxon-name-part></tp:taxon-name> and <tp:taxon-name><tp:taxon-name-part taxon-name-part-type="order">Diplura</tp:taxon-name-part></tp:taxon-name> (<tp:taxon-name><tp:taxon-name-part taxon-name-part-type="class">Insecta</tp:taxon-name-part></tp:taxon-name>: <tp:taxon-name><tp:taxon-name-part taxon-name-part-type="subclass">Apterygota</tp:taxon-name-part></tp:taxon-name>) of the Republic of Macedonia. 75 years Macedonian Museum Natural History: 157–162.</mixed-citation></ref><ref id="B33"><mixed-citation xmlns:xlink="http://www.w3.org/1999/xlink" xlink:type="simple"><person-group><name name-style="western"><surname>Ionescu</surname><given-names>MA</given-names></name></person-group> (<year>1951</year>) Contributiuni la studiul Campodeidelor din Republica Populară Română. Buletin Ştiinţific, Secțiunea de Știinţe, Agronomice, Geologice și Geografice 3(3): 525−532.</mixed-citation></ref><ref id="B34"><mixed-citation xmlns:xlink="http://www.w3.org/1999/xlink" xlink:type="simple"><person-group><name name-style="western"><surname>Ionescu</surname><given-names>MA</given-names></name></person-group> (<year>1955</year>) <tp:taxon-name><tp:taxon-name-part taxon-name-part-type="order">Diplura</tp:taxon-name-part></tp:taxon-name>. In: Fauna Republicii Populare Române, <tp:taxon-name><tp:taxon-name-part taxon-name-part-type="class">Insecta</tp:taxon-name-part></tp:taxon-name> VII (3): 1−48.</mixed-citation></ref><ref id="B56"><mixed-citation xmlns:xlink="http://www.w3.org/1999/xlink" xlink:type="simple"><person-group><name name-style="western"><surname>Sendra</surname><given-names>A</given-names></name><name name-style="western"><surname>Nitzu</surname><given-names>E</given-names></name><name name-style="western"><surname>Sanjuan</surname><given-names>A</given-names></name></person-group> (<year>2012</year>) <article-title>Half a century after Ionescu’s work on Romanian <tp:taxon-name><tp:taxon-name-part taxon-name-part-type="order">Diplura</tp:taxon-name-part></tp:taxon-name> – A faunal contribution based on material collected from karst areas.</article-title><source>Travaux de l’Institut de Spéologie “Émile Racovitza”</source><volume>51</volume>: <fpage>37</fpage>–<lpage>66</lpage>. <ext-link xlink:href="https://www.travaux-racovitza.com/journals/downloads/12/art02.pdf" ext-link-type="uri" xlink:type="simple">https://www.travaux-racovitza.com/journals/downloads/12/art02.pdf</ext-link></mixed-citation></ref></ref-list></tp:taxon-treatment>
