# Supplementary material for: ﻿Soil campodeids (Diplura, Campodeidae) of Eastern Europe, in Romanian and Bulgarian reliefs
Source: Zookeys. 2025 Jan 31;1224:261–82. doi: 10.3897/zookeys.1224.137935 (PMC11806346; doi:10.3897/zookeys.1224.137935)
Supplement: XML Treatment for Campodea (Dicampa) campestris [file zookeys.1224.137935-treatment6.xml]

<!DOCTYPE tp:taxon-treatment
  PUBLIC "-//TaxonX//DTD Taxonomic Treatment Publishing DTD v0 20100105//EN" "tax-treatment-NSO.dtd">
<tp:taxon-treatment xmlns:tp="http://www.plazi.org/taxpub"><tp:treatment-meta><kwd-group><label>Taxon classification</label><kwd>
              <named-content content-type="kingdom">Animalia</named-content>
            </kwd></kwd-group><mixed-citation publication-type="journal"><person-group><name><surname>Sendra</surname><given-names>Alberto</given-names></name><name><surname>Fiera</surname><given-names>Cristina</given-names></name><name><surname>Selfa</surname><given-names>Jesús</given-names></name><name><surname>Stoev</surname><given-names>Pavel</given-names></name></person-group><article-title>﻿Soil campodeids (<tp:taxon-name><tp:taxon-name-part taxon-name-part-type="order">Diplura</tp:taxon-name-part></tp:taxon-name>, <tp:taxon-name><tp:taxon-name-part taxon-name-part-type="family">Campodeidae</tp:taxon-name-part></tp:taxon-name>) of Eastern Europe, in Romanian and Bulgarian reliefs</article-title><source>Zookeys</source><day>31</day><month>01</month><year>2025</year><volume>1224</volume><fpage>261</fpage><lpage>282</lpage><pub-id pub-id-type="doi">10.3897/zookeys.1224.137935</pub-id></mixed-citation></tp:treatment-meta><tp:nomenclature><label>﻿</label><tp:taxon-name><object-id xmlns:xlink="http://www.w3.org/1999/xlink" content-type="arpha" xlink:type="simple">86BA1BD2-DE3E-5C22-A93B-BA09F69B94AD</object-id><tp:taxon-name-part taxon-name-part-type="genus" reg="Campodea">Campodea</tp:taxon-name-part> (<tp:taxon-name-part taxon-name-part-type="subgenus" reg="Dicampa">Dicampa</tp:taxon-name-part>) <tp:taxon-name-part taxon-name-part-type="species" reg="campestris">campestris</tp:taxon-name-part></tp:taxon-name><tp:taxon-authority>Ionescu, 1955</tp:taxon-authority></tp:nomenclature><tp:treatment-sec sec-type="material" id="SECID0EEOAE"><title>Material examined.</title><p><bold>Romania</bold> • 5 ex., Făgăraș Mountains: Sâmbăta de Sus, Brașov County, <named-content xmlns:xlink="http://www.w3.org/1999/xlink" content-type="dwc:verbatimCoordinates" xlink:type="simple"><named-content content-type="geo-json" specific-use="{&#34;type&#34;:&#34;Point&#34;,&#34;coordinates&#34;:[24.791662,45.681608]}" id="NCID0EPOAE" xlink:type="simple">45.681608°N, 24.791662°E</named-content></named-content>, 746 m a.s.l., mixed forest (fir and beach), soil, 11.11.2021, C. Fiera and I. Vicol leg.; 1 ex. Doftana Valley: Voila, <named-content xmlns:xlink="http://www.w3.org/1999/xlink" content-type="dwc:verbatimCoordinates" xlink:type="simple"><named-content content-type="geo-json" specific-use="{&#34;type&#34;:&#34;Point&#34;,&#34;coordinates&#34;:[25.753028,45.166241]}" id="NCID0EXOAE" xlink:type="simple">45.166241°N, 25.753028°E</named-content></named-content>, 600 m a.s.l., sessile oak and beech, soil, 14.07.2018, C. Fiera leg.</p></tp:treatment-sec><tp:treatment-sec sec-type="habitat" id="SECID0E3OAE"><title>Habitat and distribution.</title><p>A soil-dwelling species distributed from the southern Carpathians to the Balkan Mountains (<xref ref-type="bibr" rid="B48">Rusek 1965a</xref>; <xref ref-type="bibr" rid="B6">Blesić 1984</xref>, <xref ref-type="bibr" rid="B8">1998a</xref>, <xref ref-type="bibr" rid="B10">2000a</xref>; <xref ref-type="bibr" rid="B56">Sendra et al. 2012</xref>).</p></tp:treatment-sec><ref-list><ref id="B48"><mixed-citation xmlns:xlink="http://www.w3.org/1999/xlink" xlink:type="simple"><person-group><name name-style="western"><surname>Rusek</surname><given-names>J</given-names></name></person-group> (<year>1965a</year>) <article-title>Zur Kenntnis der <tp:taxon-name><tp:taxon-name-part taxon-name-part-type="family">Campodeidae</tp:taxon-name-part></tp:taxon-name> (<tp:taxon-name><tp:taxon-name-part taxon-name-part-type="order">Diplura</tp:taxon-name-part></tp:taxon-name>) Bulgariens.</article-title><source>Acta entomologica Bohemoslovaca</source><volume>62</volume>: <fpage>92</fpage>–<lpage>97</lpage>.</mixed-citation></ref><ref id="B6"><mixed-citation xmlns:xlink="http://www.w3.org/1999/xlink" xlink:type="simple"><person-group><name name-style="western"><surname>Blesić</surname><given-names>B</given-names></name></person-group> (<year>1984</year>) <article-title>Fauna <tp:taxon-name><tp:taxon-name-part taxon-name-part-type="order">Diplura</tp:taxon-name-part></tp:taxon-name> (<tp:taxon-name><tp:taxon-name-part taxon-name-part-type="class">Insecta</tp:taxon-name-part></tp:taxon-name>) Sr Srbije.</article-title><source>Collection of Scientific Papers of the Faculty of Science Kragujevac</source><volume>5</volume>: <fpage>91</fpage>–<lpage>96</lpage>.</mixed-citation></ref><ref id="B8"><mixed-citation xmlns:xlink="http://www.w3.org/1999/xlink" xlink:type="simple"><person-group><name name-style="western"><surname>Blesić</surname><given-names>B</given-names></name></person-group> (<year>1998a</year>) <article-title>Investigations of <tp:taxon-name><tp:taxon-name-part taxon-name-part-type="order">Protura</tp:taxon-name-part></tp:taxon-name> and <tp:taxon-name><tp:taxon-name-part taxon-name-part-type="order">Diplura</tp:taxon-name-part></tp:taxon-name> of South Serbia.</article-title><source>Proceedings for Natural Sciences Matica Srpska</source><volume>94</volume>: <fpage>87</fpage>–<lpage>90</lpage>.</mixed-citation></ref><ref id="B10"><mixed-citation xmlns:xlink="http://www.w3.org/1999/xlink" xlink:type="simple"><person-group><name name-style="western"><surname>Blesić</surname><given-names>B.</given-names></name></person-group> (<year>2000a</year>) <article-title>Investigation of <tp:taxon-name><tp:taxon-name-part taxon-name-part-type="order">Diplura</tp:taxon-name-part></tp:taxon-name> and <tp:taxon-name><tp:taxon-name-part taxon-name-part-type="order">Protura</tp:taxon-name-part></tp:taxon-name> in western Serbia.</article-title><source>Proceedings for Natural Sciences</source><volume>99</volume>: <fpage>69</fpage>–<lpage>79</lpage>. <ext-link xlink:href="https://www.maticasrpska.org.rs/stariSajt/casopisi/prirodne_nauke_099.pdf" ext-link-type="uri" xlink:type="simple">https://www.maticasrpska.org.rs/stariSajt/casopisi/prirodne_nauke_099.pdf</ext-link></mixed-citation></ref><ref id="B56"><mixed-citation xmlns:xlink="http://www.w3.org/1999/xlink" xlink:type="simple"><person-group><name name-style="western"><surname>Sendra</surname><given-names>A</given-names></name><name name-style="western"><surname>Nitzu</surname><given-names>E</given-names></name><name name-style="western"><surname>Sanjuan</surname><given-names>A</given-names></name></person-group> (<year>2012</year>) <article-title>Half a century after Ionescu’s work on Romanian <tp:taxon-name><tp:taxon-name-part taxon-name-part-type="order">Diplura</tp:taxon-name-part></tp:taxon-name> – A faunal contribution based on material collected from karst areas.</article-title><source>Travaux de l’Institut de Spéologie “Émile Racovitza”</source><volume>51</volume>: <fpage>37</fpage>–<lpage>66</lpage>. <ext-link xlink:href="https://www.travaux-racovitza.com/journals/downloads/12/art02.pdf" ext-link-type="uri" xlink:type="simple">https://www.travaux-racovitza.com/journals/downloads/12/art02.pdf</ext-link></mixed-citation></ref></ref-list></tp:taxon-treatment>
