# Supplementary material for: ﻿Soil campodeids (Diplura, Campodeidae) of Eastern Europe, in Romanian and Bulgarian reliefs
Source: Zookeys. 2025 Jan 31;1224:261–82. doi: 10.3897/zookeys.1224.137935 (PMC11806346; doi:10.3897/zookeys.1224.137935)
Supplement: XML Treatment for Campodea (Dicampa) frenata [file zookeys.1224.137935-treatment7.xml]

<!DOCTYPE tp:taxon-treatment
  PUBLIC "-//TaxonX//DTD Taxonomic Treatment Publishing DTD v0 20100105//EN" "tax-treatment-NSO.dtd">
<tp:taxon-treatment xmlns:tp="http://www.plazi.org/taxpub"><tp:treatment-meta><kwd-group><label>Taxon classification</label><kwd>
              <named-content content-type="kingdom">Animalia</named-content>
            </kwd></kwd-group><mixed-citation publication-type="journal"><person-group><name><surname>Sendra</surname><given-names>Alberto</given-names></name><name><surname>Fiera</surname><given-names>Cristina</given-names></name><name><surname>Selfa</surname><given-names>Jesús</given-names></name><name><surname>Stoev</surname><given-names>Pavel</given-names></name></person-group><article-title>﻿Soil campodeids (<tp:taxon-name><tp:taxon-name-part taxon-name-part-type="order">Diplura</tp:taxon-name-part></tp:taxon-name>, <tp:taxon-name><tp:taxon-name-part taxon-name-part-type="family">Campodeidae</tp:taxon-name-part></tp:taxon-name>) of Eastern Europe, in Romanian and Bulgarian reliefs</article-title><source>Zookeys</source><day>31</day><month>01</month><year>2025</year><volume>1224</volume><fpage>261</fpage><lpage>282</lpage><pub-id pub-id-type="doi">10.3897/zookeys.1224.137935</pub-id></mixed-citation></tp:treatment-meta><tp:nomenclature><label>﻿</label><tp:taxon-name><object-id xmlns:xlink="http://www.w3.org/1999/xlink" content-type="arpha" xlink:type="simple">4BA18A4D-3F84-5463-BC60-E6E587AAA6CA</object-id><tp:taxon-name-part taxon-name-part-type="genus" reg="Campodea">Campodea</tp:taxon-name-part> (<tp:taxon-name-part taxon-name-part-type="subgenus" reg="Dicampa">Dicampa</tp:taxon-name-part>) <tp:taxon-name-part taxon-name-part-type="species" reg="frenata">frenata</tp:taxon-name-part></tp:taxon-name><tp:taxon-authority>Silvestri, 1931</tp:taxon-authority><xref ref-type="fig" rid="F1">Fig. 1a−f</xref></tp:nomenclature><tp:treatment-sec sec-type="material" id="SECID0ECRAE"><title>Material examined.</title><p><bold>Bulgaria</bold> • 3 ex., Vrachanski Balkan Nature Park, hut Purshevitza, 1400 m a.s.l., forest, 12.07.1993, B. Petrov leg.; • 5 ex. Central Balkan National Park, hut Rai, 1250 m a.s.l., foliage, 08.12.1992, B. Petrov leg.; • 5 ex., Western Rhodopes Mts., village Mostovo, under stones, 14.03.1992, B. Petrov leg.; • 2 ex., Western Rila Mts., near Popovski ezera Lakes, 2350 m a.s.l., 25.07.1993, B. Petrov leg.</p></tp:treatment-sec><tp:treatment-sec sec-type="Taxonomic notes" id="SECID0EKRAE"><title>Taxonomic notes.</title><p>Specific observations using scanning electron microscopy reveal short and slightly thick gouge sensilla on the antennomeres (Fig. <xref ref-type="fig" rid="F1">1a</xref>); tergites: dense microdenticles with rosette glands along with well-barbed macrosetae; thick and well-barbed marginal setae, in addition to clothing setae with one or two distal barbs (Fig. <xref ref-type="fig" rid="F1">1b−f</xref>).</p><fig id="F1" position="float" orientation="portrait"><object-id xmlns:xlink="http://www.w3.org/1999/xlink" content-type="doi" xlink:type="simple">10.3897/zookeys.1224.137935.figure1</object-id><object-id xmlns:xlink="http://www.w3.org/1999/xlink" content-type="arpha" xlink:type="simple">ECF6500D-C297-5B1D-856B-4EDE617922B3</object-id><label>Figure 1.</label><caption><p><tp:taxon-name><tp:taxon-name-part taxon-name-part-type="genus" reg="Campodea">Campodea</tp:taxon-name-part> (<tp:taxon-name-part taxon-name-part-type="subgenus" reg="Dicampa">Dicampa</tp:taxon-name-part>) <tp:taxon-name-part taxon-name-part-type="species" reg="frenata">frenata</tp:taxon-name-part></tp:taxon-name> Silvestri, 1931, specimen in <abbrev xmlns:xlink="http://www.w3.org/1999/xlink" xlink:title="private collection of Alberto Sendra" id="ABBRID0EOSAE" xlink:type="simple">Coll. AS</abbrev>. <bold>a</bold> lateral anterior view of a medial antennomere <bold>b</bold> pronotum <bold>c</bold> lateral view of abdominal segment 6 <bold>d</bold> detail of pronotum <bold>e</bold> lateral view of abdominal segments 6–8 <bold>f</bold> lateral view abdominal segment 7. Abbreviations: <bold><italic>g</italic></bold> gouge sensillum, <bold><italic>la</italic></bold> lateral anterior macrosetae, <bold><italic>r</italic></bold> rosette gland, <italic>lp</italic> lateral posterior macrosetae.</p></caption><graphic xmlns:xlink="http://www.w3.org/1999/xlink" xlink:href="zookeys-1224-261_article-137935__-g001.jpg" position="float" orientation="portrait" xlink:type="simple" id="oo_1239766.jpg"><uri content-type="original_file" xlink:type="simple">https://binary.pensoft.net/fig/1239766</uri></graphic></fig></tp:treatment-sec><tp:treatment-sec sec-type="habitat" id="SECID0EOTAE"><title>Habitat and distribution.</title><p>A soil-dwelling species that is only occasionally found in caves (<xref ref-type="bibr" rid="B63">Silvestri 1931</xref>; <xref ref-type="bibr" rid="B5">Bareth and Condé 2001</xref>). It is distributed throughout the Carpathians Mountains (<xref ref-type="bibr" rid="B34">Ionescu 1955</xref>; <xref ref-type="bibr" rid="B47">Rusek 1964</xref>), and extends southward into the Balkan Mountains (<xref ref-type="bibr" rid="B40">Paclt 1969</xref>; <xref ref-type="bibr" rid="B6">Blesić 1984</xref>; <xref ref-type="bibr" rid="B10">2000a</xref>).</p></tp:treatment-sec><ref-list><ref id="B63"><mixed-citation xmlns:xlink="http://www.w3.org/1999/xlink" xlink:type="simple"><person-group><name name-style="western"><surname>Silvestri</surname><given-names>F</given-names></name></person-group> (<year>1931</year>) <article-title>Contributo alla conoscenza dei <tp:taxon-name><tp:taxon-name-part taxon-name-part-type="family">Campodeidae</tp:taxon-name-part></tp:taxon-name> (<tp:taxon-name><tp:taxon-name-part taxon-name-part-type="order">Thysanura</tp:taxon-name-part></tp:taxon-name>) delle grotte della Bulgaria.</article-title><source>Bulletin des Institutions royales d’histoire naturelle à Sofia</source><volume>4</volume>: <fpage>97</fpage>–<lpage>107</lpage>.</mixed-citation></ref><ref id="B5"><mixed-citation xmlns:xlink="http://www.w3.org/1999/xlink" xlink:type="simple"><person-group><name name-style="western"><surname>Bareth</surname><given-names>C</given-names></name><name name-style="western"><surname>Condé</surname><given-names>B</given-names></name></person-group> (<year>2001</year>) <article-title>Campodéidés des grottes de Bulgarie (<tp:taxon-name><tp:taxon-name-part taxon-name-part-type="class">Insecta</tp:taxon-name-part></tp:taxon-name>: <tp:taxon-name><tp:taxon-name-part taxon-name-part-type="order">Diplura</tp:taxon-name-part></tp:taxon-name>).</article-title><source>Mémoires de Biospéologie</source><volume>28</volume>: <fpage>9</fpage>–<lpage>27</lpage>.</mixed-citation></ref><ref id="B34"><mixed-citation xmlns:xlink="http://www.w3.org/1999/xlink" xlink:type="simple"><person-group><name name-style="western"><surname>Ionescu</surname><given-names>MA</given-names></name></person-group> (<year>1955</year>) <tp:taxon-name><tp:taxon-name-part taxon-name-part-type="order">Diplura</tp:taxon-name-part></tp:taxon-name>. In: Fauna Republicii Populare Române, <tp:taxon-name><tp:taxon-name-part taxon-name-part-type="class">Insecta</tp:taxon-name-part></tp:taxon-name> VII (3): 1−48.</mixed-citation></ref><ref id="B47"><mixed-citation xmlns:xlink="http://www.w3.org/1999/xlink" xlink:type="simple"><person-group><name name-style="western"><surname>Rusek</surname><given-names>J</given-names></name></person-group> (<year>1964</year>) <article-title>Über die <tp:taxon-name><tp:taxon-name-part taxon-name-part-type="order">Diplura</tp:taxon-name-part></tp:taxon-name> (<tp:taxon-name><tp:taxon-name-part taxon-name-part-type="subclass">Apterygota</tp:taxon-name-part></tp:taxon-name>) der Tschechoslowakei.</article-title><source>Acta Societatis Zoologicae Bohemoslovenicae</source><volume>28</volume>(<issue>2</issue>): <fpage>134</fpage>–<lpage>154</lpage>.</mixed-citation></ref><ref id="B40"><mixed-citation xmlns:xlink="http://www.w3.org/1999/xlink" xlink:type="simple"><person-group><name name-style="western"><surname>Paclt</surname><given-names>J</given-names></name></person-group> (<year>1969</year>) Über zwei verkannte <italic><tp:taxon-name><tp:taxon-name-part taxon-name-part-type="genus">Campodea</tp:taxon-name-part></tp:taxon-name></italic>-Arten (<tp:taxon-name><tp:taxon-name-part taxon-name-part-type="class">Insecta</tp:taxon-name-part></tp:taxon-name>, <tp:taxon-name><tp:taxon-name-part taxon-name-part-type="order">Diplura</tp:taxon-name-part></tp:taxon-name>) aus dem Witoscha bei Sofia. Zoologischer Anzeiger 182 (3/4): 285–287.</mixed-citation></ref><ref id="B6"><mixed-citation xmlns:xlink="http://www.w3.org/1999/xlink" xlink:type="simple"><person-group><name name-style="western"><surname>Blesić</surname><given-names>B</given-names></name></person-group> (<year>1984</year>) <article-title>Fauna <tp:taxon-name><tp:taxon-name-part taxon-name-part-type="order">Diplura</tp:taxon-name-part></tp:taxon-name> (<tp:taxon-name><tp:taxon-name-part taxon-name-part-type="class">Insecta</tp:taxon-name-part></tp:taxon-name>) Sr Srbije.</article-title><source>Collection of Scientific Papers of the Faculty of Science Kragujevac</source><volume>5</volume>: <fpage>91</fpage>–<lpage>96</lpage>.</mixed-citation></ref><ref id="B10"><mixed-citation xmlns:xlink="http://www.w3.org/1999/xlink" xlink:type="simple"><person-group><name name-style="western"><surname>Blesić</surname><given-names>B.</given-names></name></person-group> (<year>2000a</year>) <article-title>Investigation of <tp:taxon-name><tp:taxon-name-part taxon-name-part-type="order">Diplura</tp:taxon-name-part></tp:taxon-name> and <tp:taxon-name><tp:taxon-name-part taxon-name-part-type="order">Protura</tp:taxon-name-part></tp:taxon-name> in western Serbia.</article-title><source>Proceedings for Natural Sciences</source><volume>99</volume>: <fpage>69</fpage>–<lpage>79</lpage>. <ext-link xlink:href="https://www.maticasrpska.org.rs/stariSajt/casopisi/prirodne_nauke_099.pdf" ext-link-type="uri" xlink:type="simple">https://www.maticasrpska.org.rs/stariSajt/casopisi/prirodne_nauke_099.pdf</ext-link></mixed-citation></ref></ref-list></tp:taxon-treatment>
