# Supplementary material for: ﻿Soil campodeids (Diplura, Campodeidae) of Eastern Europe, in Romanian and Bulgarian reliefs
Source: Zookeys. 2025 Jan 31;1224:261–82. doi: 10.3897/zookeys.1224.137935 (PMC11806346; doi:10.3897/zookeys.1224.137935)
Supplement: XML Treatment for Campodea (Dicampa) propinqua [file zookeys.1224.137935-treatment8.xml]

<!DOCTYPE tp:taxon-treatment
  PUBLIC "-//TaxonX//DTD Taxonomic Treatment Publishing DTD v0 20100105//EN" "tax-treatment-NSO.dtd">
<tp:taxon-treatment xmlns:tp="http://www.plazi.org/taxpub"><tp:treatment-meta><kwd-group><label>Taxon classification</label><kwd>
              <named-content content-type="kingdom">Animalia</named-content>
            </kwd></kwd-group><mixed-citation publication-type="journal"><person-group><name><surname>Sendra</surname><given-names>Alberto</given-names></name><name><surname>Fiera</surname><given-names>Cristina</given-names></name><name><surname>Selfa</surname><given-names>Jesús</given-names></name><name><surname>Stoev</surname><given-names>Pavel</given-names></name></person-group><article-title>﻿Soil campodeids (<tp:taxon-name><tp:taxon-name-part taxon-name-part-type="order">Diplura</tp:taxon-name-part></tp:taxon-name>, <tp:taxon-name><tp:taxon-name-part taxon-name-part-type="family">Campodeidae</tp:taxon-name-part></tp:taxon-name>) of Eastern Europe, in Romanian and Bulgarian reliefs</article-title><source>Zookeys</source><day>31</day><month>01</month><year>2025</year><volume>1224</volume><fpage>261</fpage><lpage>282</lpage><pub-id pub-id-type="doi">10.3897/zookeys.1224.137935</pub-id></mixed-citation></tp:treatment-meta><tp:nomenclature><label>﻿</label><tp:taxon-name><object-id xmlns:xlink="http://www.w3.org/1999/xlink" content-type="arpha" xlink:type="simple">8368AC9C-3E4A-5C05-A571-25785899BEBE</object-id><tp:taxon-name-part taxon-name-part-type="genus" reg="Campodea">Campodea</tp:taxon-name-part> (<tp:taxon-name-part taxon-name-part-type="subgenus" reg="Dicampa">Dicampa</tp:taxon-name-part>) <tp:taxon-name-part taxon-name-part-type="species" reg="propinqua">propinqua</tp:taxon-name-part></tp:taxon-name><tp:taxon-authority>Silvestri, 1932</tp:taxon-authority><xref ref-type="fig" rid="F2">Figs 2a–f</xref><xref ref-type="fig" rid="F3">, 3a−c</xref></tp:nomenclature><tp:treatment-sec sec-type="material" id="SECID0EAWAE"><title>Material examined.</title><p>Romania • 1 ex., Bârgău Mountains: Valea Mare, Bistrița-Năsăud County, <named-content xmlns:xlink="http://www.w3.org/1999/xlink" content-type="dwc:verbatimCoordinates" xlink:type="simple"><named-content content-type="geo-json" specific-use="{&#34;type&#34;:&#34;Point&#34;,&#34;coordinates&#34;:[24.999045,47.481778]}" id="NCID0EJWAE" xlink:type="simple">47.481778°N, 24.999045°E</named-content></named-content>, 762 m a.s.l., spruce forest, soil, 04.11.2021, C. Fiera leg.; • 1 ex., Bârgău Mountains: Șanț, Bistrița-Năsăud County, <named-content xmlns:xlink="http://www.w3.org/1999/xlink" content-type="dwc:verbatimCoordinates" xlink:type="simple"><named-content content-type="geo-json" specific-use="{&#34;type&#34;:&#34;Point&#34;,&#34;coordinates&#34;:[24.970762,47.507230]}" id="NCID0ERWAE" xlink:type="simple">47.50723°N, 24.970762°E</named-content></named-content>, 826 m a.s.l., cutted spruce forest, litter, 04.11.2021, C. Fiera leg.; • 15 ex., Brașov County: Pârâul Rece, <named-content xmlns:xlink="http://www.w3.org/1999/xlink" content-type="dwc:verbatimCoordinates" xlink:type="simple"><named-content content-type="geo-json" specific-use="{&#34;type&#34;:&#34;Point&#34;,&#34;coordinates&#34;:[25.507398,45.512108]}" id="NCID0EZWAE" xlink:type="simple">45.512108°N, 25.507398°E</named-content></named-content>, 1073 m a.s.l., spruce forest, litter, 12.11.2021, C. Fiera and I. Vicol leg.; • 5 ex., Făgăraș Mountains: Cârtișoara, Sibiu county, <named-content xmlns:xlink="http://www.w3.org/1999/xlink" content-type="dwc:verbatimCoordinates" xlink:type="simple"><named-content content-type="geo-json" specific-use="{&#34;type&#34;:&#34;Point&#34;,&#34;coordinates&#34;:[24.590975,45.670567]}" id="NCID0EBXAE" xlink:type="simple">45.670567°N, 24.590975°E</named-content></named-content>, 927 m a.s.l., beech forest, soil, 10.10.2020, C. Fiera and I. Vicol leg.; • 5 ex., Făgăraș Mountains: Turnu Roșu, Sibiu county, <named-content xmlns:xlink="http://www.w3.org/1999/xlink" content-type="dwc:verbatimCoordinates" xlink:type="simple"><named-content content-type="geo-json" specific-use="{&#34;type&#34;:&#34;Point&#34;,&#34;coordinates&#34;:[24.323312,45.616342]}" id="NCID0EJXAE" xlink:type="simple">45.616342°N, 24.323312°E</named-content></named-content>, 704 m a.s.l., mixed forest (spruce, fir, beech), predominantly spruce. litter, 11.11.2021, C. Fiera and I. Vicol leg.; • 1 ex., Făgăraș Mountains: Cârtișoara, Sibiu county, <named-content xmlns:xlink="http://www.w3.org/1999/xlink" content-type="dwc:verbatimCoordinates" xlink:type="simple"><named-content content-type="geo-json" specific-use="{&#34;type&#34;:&#34;Point&#34;,&#34;coordinates&#34;:[24.791662,45.671965]}" id="NCID0ERXAE" xlink:type="simple">45.671965°N, 24.791662°E</named-content></named-content>, 808 m a.s.l., beach forest, litter, 11.11.2021, C. Fiera and I. Vicol leg.; • 1 ex., Făgăraș Mountains: near Berivoi Monastery, Brașov County, <named-content xmlns:xlink="http://www.w3.org/1999/xlink" content-type="dwc:verbatimCoordinates" xlink:type="simple"><named-content content-type="geo-json" specific-use="{&#34;type&#34;:&#34;Point&#34;,&#34;coordinates&#34;:[24.970958,45.687445]}" id="NCID0EZXAE" xlink:type="simple">45.687445°N, 24.970958°E</named-content></named-content>, 709 m a.s.l., beech forest, rarely fir, litter, 12.11.2021, C. Fiera and I. Vicol leg.; • 3 ex., Suceava County: Iacobeni, <named-content xmlns:xlink="http://www.w3.org/1999/xlink" content-type="dwc:verbatimCoordinates" xlink:type="simple"><named-content content-type="geo-json" specific-use="{&#34;type&#34;:&#34;Point&#34;,&#34;coordinates&#34;:[25.311171,47.446179]}" id="NCID0EBYAE" xlink:type="simple">47.446179°N, 25.311171°E</named-content></named-content>, 895 m a.s.l., mixed forest (fir, larch, hornbeam), soil and litter, C. Fiera leg.; • 2 ex., Gorj County: Rânca locality, <named-content xmlns:xlink="http://www.w3.org/1999/xlink" content-type="dwc:verbatimCoordinates" xlink:type="simple"><named-content content-type="geo-json" specific-use="{&#34;type&#34;:&#34;Point&#34;,&#34;coordinates&#34;:[23.680959,45.301415]}" id="NCID0EJYAE" xlink:type="simple">45.301415°N, 23.680959°E</named-content></named-content>, 1622 m a.s.l., spruce forest, soil and litter, 17.06.2021, C. Fiera leg.; • 1 ex., Zarand Mountains, site 1, Căsoaia, near Arăneag, Arad county, <named-content xmlns:xlink="http://www.w3.org/1999/xlink" content-type="dwc:verbatimCoordinates" xlink:type="simple"><named-content content-type="geo-json" specific-use="{&#34;type&#34;:&#34;Point&#34;,&#34;coordinates&#34;:[21.764489,46.225324]}" id="NCID0ERYAE" xlink:type="simple">46.225324°N, 21.764489°E</named-content></named-content>, 226 m a.s.l., mixed forest (<italic><tp:taxon-name><tp:taxon-name-part taxon-name-part-type="genus" reg="Abies">Abies</tp:taxon-name-part><tp:taxon-name-part taxon-name-part-type="species" reg="alba">alba</tp:taxon-name-part></tp:taxon-name></italic>, <italic><tp:taxon-name><tp:taxon-name-part taxon-name-part-type="genus" reg="Fagus">Fagus</tp:taxon-name-part><tp:taxon-name-part taxon-name-part-type="species" reg="sylvatica">sylvatica</tp:taxon-name-part></tp:taxon-name></italic>, <italic><tp:taxon-name><tp:taxon-name-part taxon-name-part-type="genus" reg="Quercus">Quercus</tp:taxon-name-part><tp:taxon-name-part taxon-name-part-type="species" reg="frainetto">frainetto</tp:taxon-name-part></tp:taxon-name></italic>, <italic><tp:taxon-name><tp:taxon-name-part taxon-name-part-type="genus" reg="Carpinus">Carpinus</tp:taxon-name-part><tp:taxon-name-part taxon-name-part-type="species" reg="betulus">betulus</tp:taxon-name-part></tp:taxon-name></italic>, <italic><tp:taxon-name><tp:taxon-name-part taxon-name-part-type="genus" reg="Acer">Acer</tp:taxon-name-part><tp:taxon-name-part taxon-name-part-type="species" reg="campestre">campestre</tp:taxon-name-part></tp:taxon-name></italic>), soil, 10.11.2020, C. Fiera and I. Vicol leg.; • 1 ex., Zarand Mountains, site 4, Milova, Arad county, <named-content xmlns:xlink="http://www.w3.org/1999/xlink" content-type="dwc:verbatimCoordinates" xlink:type="simple"><named-content content-type="geo-json" specific-use="{&#34;type&#34;:&#34;Point&#34;,&#34;coordinates&#34;:[21.801121,46.124375]}" id="NCID0EQ1AE" xlink:type="simple">46.124375°N, 21.801121°E</named-content></named-content>, 191 m a.s.l., mixed forest (<italic><tp:taxon-name><tp:taxon-name-part taxon-name-part-type="genus" reg="Picea">Picea</tp:taxon-name-part><tp:taxon-name-part taxon-name-part-type="species" reg="abies">abies</tp:taxon-name-part></tp:taxon-name></italic>, <italic><tp:taxon-name><tp:taxon-name-part taxon-name-part-type="genus" reg="Fagus">Fagus</tp:taxon-name-part><tp:taxon-name-part taxon-name-part-type="species" reg="sylvatica">sylvatica</tp:taxon-name-part></tp:taxon-name></italic>, <italic><tp:taxon-name><tp:taxon-name-part taxon-name-part-type="genus" reg="Pinus">Pinus</tp:taxon-name-part><tp:taxon-name-part taxon-name-part-type="species" reg="nigra">nigra</tp:taxon-name-part></tp:taxon-name></italic>, <italic><tp:taxon-name><tp:taxon-name-part taxon-name-part-type="genus" reg="Acer">Acer</tp:taxon-name-part><tp:taxon-name-part taxon-name-part-type="species" reg="campestre">campestre</tp:taxon-name-part></tp:taxon-name></italic>, <italic><tp:taxon-name><tp:taxon-name-part taxon-name-part-type="genus" reg="Quercus">Quercus</tp:taxon-name-part></tp:taxon-name></italic> sp., <italic><tp:taxon-name><tp:taxon-name-part taxon-name-part-type="genus" reg="Aces">Aces</tp:taxon-name-part><tp:taxon-name-part taxon-name-part-type="species" reg="pseudoplatanus">pseudoplatanus</tp:taxon-name-part></tp:taxon-name></italic>), soil, 11.11.2020, C. Fiera leg. and I. Vicol; • 2 ex., Zarand Mountains, site 5, Bârzava, Arad county, <named-content xmlns:xlink="http://www.w3.org/1999/xlink" content-type="dwc:verbatimCoordinates" xlink:type="simple"><named-content content-type="geo-json" specific-use="{&#34;type&#34;:&#34;Point&#34;,&#34;coordinates&#34;:[21.986602,46.127396]}" id="NCID0EW3AE" xlink:type="simple">46.127396°N, 21.986602°E</named-content></named-content>, 168 m a.s.l., mixed forest (<italic><tp:taxon-name><tp:taxon-name-part taxon-name-part-type="genus" reg="Fagus">Fagus</tp:taxon-name-part><tp:taxon-name-part taxon-name-part-type="species" reg="sylvatica">sylvatica</tp:taxon-name-part></tp:taxon-name></italic>, <italic><tp:taxon-name><tp:taxon-name-part taxon-name-part-type="genus" reg="Quercus">Quercus</tp:taxon-name-part><tp:taxon-name-part taxon-name-part-type="species" reg="petraea">petraea</tp:taxon-name-part></tp:taxon-name></italic>, <italic><tp:taxon-name><tp:taxon-name-part taxon-name-part-type="genus" reg="Avium">Avium</tp:taxon-name-part><tp:taxon-name-part taxon-name-part-type="species" reg="cerasus">cerasus</tp:taxon-name-part></tp:taxon-name></italic>), soil, 11.11.2020, C. Fiera and I. Vicol leg.; • 1 ex., Zarand Mountains, site 6, Conop, Arad county, <named-content xmlns:xlink="http://www.w3.org/1999/xlink" content-type="dwc:verbatimCoordinates" xlink:type="simple"><named-content content-type="geo-json" specific-use="{&#34;type&#34;:&#34;Point&#34;,&#34;coordinates&#34;:[21.903658,46.098845]}" id="NCID0E64AE" xlink:type="simple">46.098845°N, 21.903658°E</named-content></named-content>, 165 m a.s.l., mixed forest (<italic><tp:taxon-name><tp:taxon-name-part taxon-name-part-type="genus" reg="Quercus">Quercus</tp:taxon-name-part><tp:taxon-name-part taxon-name-part-type="species" reg="cerris">cerris</tp:taxon-name-part></tp:taxon-name></italic>, <italic><tp:taxon-name><tp:taxon-name-part taxon-name-part-type="genus" reg="Quercus">Q.</tp:taxon-name-part><tp:taxon-name-part taxon-name-part-type="species" reg="frainetto">frainetto</tp:taxon-name-part></tp:taxon-name></italic>, <italic><tp:taxon-name><tp:taxon-name-part taxon-name-part-type="genus" reg="Acer">Acer</tp:taxon-name-part><tp:taxon-name-part taxon-name-part-type="species" reg="campestre">campestre</tp:taxon-name-part></tp:taxon-name></italic>, <italic><tp:taxon-name><tp:taxon-name-part taxon-name-part-type="genus" reg="Fagus">Fagus</tp:taxon-name-part><tp:taxon-name-part taxon-name-part-type="species" reg="sylvatica">sylvatica</tp:taxon-name-part></tp:taxon-name></italic>, <italic><tp:taxon-name><tp:taxon-name-part taxon-name-part-type="genus" reg="Ligustrum">Ligustrum</tp:taxon-name-part><tp:taxon-name-part taxon-name-part-type="species" reg="vulgare">vulgare</tp:taxon-name-part></tp:taxon-name></italic>, <italic><tp:taxon-name><tp:taxon-name-part taxon-name-part-type="genus" reg="Robinia">Robinia</tp:taxon-name-part><tp:taxon-name-part taxon-name-part-type="species" reg="pseudocacia">pseudocacia</tp:taxon-name-part></tp:taxon-name></italic>, <italic><tp:taxon-name><tp:taxon-name-part taxon-name-part-type="genus" reg="Sorbus">Sorbus</tp:taxon-name-part></tp:taxon-name></italic> sp., <italic><tp:taxon-name><tp:taxon-name-part taxon-name-part-type="genus" reg="Carpinus">Carpinus</tp:taxon-name-part><tp:taxon-name-part taxon-name-part-type="species" reg="betulus">betulus</tp:taxon-name-part></tp:taxon-name></italic>, <italic><tp:taxon-name><tp:taxon-name-part taxon-name-part-type="genus" reg="Sorbus">Sorbus</tp:taxon-name-part><tp:taxon-name-part taxon-name-part-type="species" reg="terminalis">terminalis</tp:taxon-name-part></tp:taxon-name></italic>), soil, 11.11.2020, C. Fiera and I. Vicol leg. <bold>Bulgaria</bold> • 1 ♂, 1 ♀, Pirin Mts., 6 km of Predela, MSS trap, alt. 676 m a.s.l., 16.06.2006, P. Stoev, B. Petrov leg.</p></tp:treatment-sec><tp:treatment-sec sec-type="Taxonomic notes" id="SECID0EGBAG"><title>Taxonomic notes.</title><p>The morphological taxonomic features observed in the studied specimens under an optical microscope show no differences from the Iberian specimens. However, a molecular analysis should be conducted to confirm whether these geographically distant populations belong to the same species.</p><p>Specific observations using scanning electron microscopy reveal large embase of antennal trichobothria (Fig. <xref ref-type="fig" rid="F2">2a</xref>), dense microdenticles (Fig. <xref ref-type="fig" rid="F2">2b, d</xref>) including rosette-type glands on all tergites (Fig. <xref ref-type="fig" rid="F2">2f</xref>), well-barbed macrosetae (Fig. <xref ref-type="fig" rid="F2">2b</xref>), and clothing setae with a single distal barb (Fig. <xref ref-type="fig" rid="F3">3a, b</xref>). Additionally, the stylus setae are smooth, with the apical one featuring two long basal denticles (Fig. <xref ref-type="fig" rid="F3">3c</xref>). Claws are simple, with a protuberance between them (Fig. <xref ref-type="fig" rid="F2">2c, e</xref>).</p><fig id="F2" position="float" orientation="portrait"><object-id xmlns:xlink="http://www.w3.org/1999/xlink" content-type="doi" xlink:type="simple">10.3897/zookeys.1224.137935.figure2</object-id><object-id xmlns:xlink="http://www.w3.org/1999/xlink" content-type="arpha" xlink:type="simple">FF5FD059-B695-5442-B73A-44330E023A1D</object-id><label>Figure 2.</label><caption><p><tp:taxon-name><tp:taxon-name-part taxon-name-part-type="genus" reg="Campodea">Campodea</tp:taxon-name-part> (<tp:taxon-name-part taxon-name-part-type="subgenus" reg="Dicampa">Dicampa</tp:taxon-name-part>) <tp:taxon-name-part taxon-name-part-type="species" reg="propinqua">propinqua</tp:taxon-name-part></tp:taxon-name> Silvestri, 1932, specimen in <abbrev xmlns:xlink="http://www.w3.org/1999/xlink" xlink:title="private collection of Alberto Sendra" id="ABBRID0E6CAG" xlink:type="simple">Coll. AS</abbrev><bold>a</bold> latero-anterior view of third antennomere <bold>b</bold> pronotum <bold>c</bold> pretarsus metathoracic leg <bold>d</bold> latero-anterior view of pronotum <bold>e</bold> pretarsus metathoracic leg <bold>f</bold> detail pronotum. Abbreviations: <bold><italic>t</italic></bold> trichobothria, <bold><italic>ma</italic></bold> medial anterior macrosetae, <bold><italic>la</italic></bold> lateral anterior macrosetae, <bold><italic>lp</italic></bold> lateral posterior macrosetae, <bold><italic>sm</italic></bold> marginal setae, <bold><italic>r</italic></bold> rosette gland.</p></caption><graphic xmlns:xlink="http://www.w3.org/1999/xlink" xlink:href="zookeys-1224-261_article-137935__-g002.jpg" position="float" orientation="portrait" xlink:type="simple" id="oo_1239767.jpg"><uri content-type="original_file" xlink:type="simple">https://binary.pensoft.net/fig/1239767</uri></graphic></fig><fig id="F3" position="float" orientation="portrait"><object-id xmlns:xlink="http://www.w3.org/1999/xlink" content-type="doi" xlink:type="simple">10.3897/zookeys.1224.137935.figure3</object-id><object-id xmlns:xlink="http://www.w3.org/1999/xlink" content-type="arpha" xlink:type="simple">EEC5B011-8532-5A73-BCDC-379BEAB9217C</object-id><label>Figure 3.</label><caption><p><tp:taxon-name><tp:taxon-name-part taxon-name-part-type="genus" reg="Campodea">Campodea</tp:taxon-name-part> (<tp:taxon-name-part taxon-name-part-type="subgenus" reg="Dicampa">Dicampa</tp:taxon-name-part>) <tp:taxon-name-part taxon-name-part-type="species" reg="propinqua">propinqua</tp:taxon-name-part></tp:taxon-name> Silvestri, 1932, specimen in <abbrev xmlns:xlink="http://www.w3.org/1999/xlink" xlink:title="private collection of Alberto Sendra" id="ABBRID0E3EAG" xlink:type="simple">Coll. AS</abbrev><bold>a</bold> abdomen segments 4–10 <bold>b</bold> lateral view abdominal segment 7 <bold>c</bold> stylus abdominal segment 7. Abbreviations: <bold><italic>la</italic></bold> lateral anterior macrosetae, <bold><italic>lp</italic></bold> lateral posterior macrosetae, <bold><italic>m</italic></bold> medial setae, <bold><italic>sa</italic></bold> subapical setae, <bold><italic>a</italic></bold> apical setae.</p></caption><graphic xmlns:xlink="http://www.w3.org/1999/xlink" xlink:href="zookeys-1224-261_article-137935__-g003.jpg" position="float" orientation="portrait" xlink:type="simple" id="oo_1239768.jpg"><uri content-type="original_file" xlink:type="simple">https://binary.pensoft.net/fig/1239768</uri></graphic></fig></tp:treatment-sec><tp:treatment-sec sec-type="habitat" id="SECID0E1FAG"><title>Habitat and distribution.</title><p>A soil-dwelling species known from a single locality in the western Subbaetic Mountains, southern Iberian Peninsula (<xref ref-type="bibr" rid="B64">Silvestri 1932a</xref>), and inhabiting colluvial scree slopes in central Iberia (<xref ref-type="bibr" rid="B58">Sendra et al. 2017</xref>). Reported from Romania by <xref ref-type="bibr" rid="B33">Ionescu (1951</xref>, <xref ref-type="bibr" rid="B34">1955</xref>) and Italy by <xref ref-type="bibr" rid="B44">Ramellini (1990)</xref>.</p></tp:treatment-sec><ref-list><ref id="B64"><mixed-citation xmlns:xlink="http://www.w3.org/1999/xlink" xlink:type="simple"><person-group><name name-style="western"><surname>Silvestri</surname><given-names>F</given-names></name></person-group> (<year>1932a</year>) <article-title><tp:taxon-name><tp:taxon-name-part taxon-name-part-type="family">Campodeidae</tp:taxon-name-part></tp:taxon-name> (<tp:taxon-name><tp:taxon-name-part taxon-name-part-type="order">Thysanura</tp:taxon-name-part></tp:taxon-name>) de España (primera parte).</article-title><source>Eos</source><volume>8</volume>: <fpage>115</fpage>–<lpage>164</lpage>.</mixed-citation></ref><ref id="B58"><mixed-citation xmlns:xlink="http://www.w3.org/1999/xlink" xlink:type="simple"><person-group><name name-style="western"><surname>Sendra</surname><given-names>A</given-names></name><name name-style="western"><surname>Jiménez-Valverde</surname><given-names>A</given-names></name><name name-style="western"><surname>Gilgado</surname><given-names>JD</given-names></name><name name-style="western"><surname>Ledesma</surname><given-names>E</given-names></name><name name-style="western"><surname>Baquero</surname><given-names>E</given-names></name><name name-style="western"><surname>Pérez-Suárez</surname><given-names>G</given-names></name><name name-style="western"><surname>Cuesta</surname><given-names>E</given-names></name><name name-style="western"><surname>Herrero-Borgoñón</surname><given-names>JJ</given-names></name><name name-style="western"><surname>Jordana</surname><given-names>R</given-names></name><name name-style="western"><surname>Tinaut</surname><given-names>A</given-names></name><name name-style="western"><surname>Barranco</surname><given-names>P</given-names></name><name name-style="western"><surname>Ortuño</surname><given-names>VM</given-names></name></person-group> (<year>2017</year>) <article-title>Diplurans of subsurface terrestrial habitats in the Iberian Peninsula, with a new species description (<tp:taxon-name><tp:taxon-name-part taxon-name-part-type="order">Diplura</tp:taxon-name-part></tp:taxon-name>: <tp:taxon-name><tp:taxon-name-part taxon-name-part-type="family">Campodeidae</tp:taxon-name-part></tp:taxon-name>).</article-title><source>Zootaxa</source><volume>4291</volume>(<issue>1</issue>): <fpage>61</fpage>–<lpage>80</lpage>. <ext-link xlink:href="10.11646/zootaxa.4291.1.4" ext-link-type="doi" xlink:type="simple">https://doi.org/10.11646/zootaxa.4291.1.4</ext-link></mixed-citation></ref><ref id="B33"><mixed-citation xmlns:xlink="http://www.w3.org/1999/xlink" xlink:type="simple"><person-group><name name-style="western"><surname>Ionescu</surname><given-names>MA</given-names></name></person-group> (<year>1951</year>) Contributiuni la studiul Campodeidelor din Republica Populară Română. Buletin Ştiinţific, Secțiunea de Știinţe, Agronomice, Geologice și Geografice 3(3): 525−532.</mixed-citation></ref><ref id="B34"><mixed-citation xmlns:xlink="http://www.w3.org/1999/xlink" xlink:type="simple"><person-group><name name-style="western"><surname>Ionescu</surname><given-names>MA</given-names></name></person-group> (<year>1955</year>) <tp:taxon-name><tp:taxon-name-part taxon-name-part-type="order">Diplura</tp:taxon-name-part></tp:taxon-name>. In: Fauna Republicii Populare Române, <tp:taxon-name><tp:taxon-name-part taxon-name-part-type="class">Insecta</tp:taxon-name-part></tp:taxon-name> VII (3): 1−48.</mixed-citation></ref><ref id="B44"><mixed-citation xmlns:xlink="http://www.w3.org/1999/xlink" xlink:type="simple"><person-group><name name-style="western"><surname>Ramellini</surname><given-names>P</given-names></name></person-group> (<year>1990</year>) <article-title><tp:taxon-name><tp:taxon-name-part taxon-name-part-type="order">Diplura</tp:taxon-name-part></tp:taxon-name> dei Monti Ausoni e Aurunci (Lazio): Fauna ed Ecologia.</article-title><source>Bollettino dell’Associazione Romana di Entomologia</source><volume>44</volume>: <fpage>13</fpage>–<lpage>28</lpage>.</mixed-citation></ref></ref-list></tp:taxon-treatment>
