# Supplementary material for: ﻿Soil campodeids (Diplura, Campodeidae) of Eastern Europe, in Romanian and Bulgarian reliefs
Source: Zookeys. 2025 Jan 31;1224:261–82. doi: 10.3897/zookeys.1224.137935 (PMC11806346; doi:10.3897/zookeys.1224.137935)
Supplement: XML Treatment for Campodea (Dicampa) sprovierisprovieri [file zookeys.1224.137935-treatment9.xml]

<!DOCTYPE tp:taxon-treatment
  PUBLIC "-//TaxonX//DTD Taxonomic Treatment Publishing DTD v0 20100105//EN" "tax-treatment-NSO.dtd">
<tp:taxon-treatment xmlns:tp="http://www.plazi.org/taxpub"><tp:treatment-meta><kwd-group><label>Taxon classification</label><kwd>
              <named-content content-type="kingdom">Animalia</named-content>
            </kwd></kwd-group><mixed-citation publication-type="journal"><person-group><name><surname>Sendra</surname><given-names>Alberto</given-names></name><name><surname>Fiera</surname><given-names>Cristina</given-names></name><name><surname>Selfa</surname><given-names>Jesús</given-names></name><name><surname>Stoev</surname><given-names>Pavel</given-names></name></person-group><article-title>﻿Soil campodeids (<tp:taxon-name><tp:taxon-name-part taxon-name-part-type="order">Diplura</tp:taxon-name-part></tp:taxon-name>, <tp:taxon-name><tp:taxon-name-part taxon-name-part-type="family">Campodeidae</tp:taxon-name-part></tp:taxon-name>) of Eastern Europe, in Romanian and Bulgarian reliefs</article-title><source>Zookeys</source><day>31</day><month>01</month><year>2025</year><volume>1224</volume><fpage>261</fpage><lpage>282</lpage><pub-id pub-id-type="doi">10.3897/zookeys.1224.137935</pub-id></mixed-citation></tp:treatment-meta><tp:nomenclature><label>﻿</label><tp:taxon-name><object-id xmlns:xlink="http://www.w3.org/1999/xlink" content-type="arpha" xlink:type="simple">BB4F5DE2-F494-5721-A159-A3B4F9A9F9DF</object-id><tp:taxon-name-part taxon-name-part-type="genus" reg="Campodea">Campodea</tp:taxon-name-part> (<tp:taxon-name-part taxon-name-part-type="subgenus" reg="Dicampa">Dicampa</tp:taxon-name-part>) <tp:taxon-name-part taxon-name-part-type="species" reg="sprovieri">sprovieri</tp:taxon-name-part><tp:taxon-name-part taxon-name-part-type="subspecies" reg="sprovieri">sprovieri</tp:taxon-name-part></tp:taxon-name><tp:taxon-authority>Silvestri, 1932</tp:taxon-authority></tp:nomenclature><tp:treatment-sec sec-type="material" id="SECID0E5HAG"><title>Material examined.</title><p><bold>Romania</bold>• 1 ♀, Bârgău Mountains: Leșu, Bistrița-Năsăud County, <named-content xmlns:xlink="http://www.w3.org/1999/xlink" content-type="dwc:verbatimCoordinates" xlink:type="simple"><named-content content-type="geo-json" specific-use="{&#34;type&#34;:&#34;Point&#34;,&#34;coordinates&#34;:[24.756708,47.289248]}" id="NCID0EJIAG" xlink:type="simple">47.289248°N, 24.756708°E</named-content></named-content>, 749 m, beach, rarely fir, litter, 02.11.2021, C. Fiera leg.; • 1 ♀, 1 ♂, Brașov County: Pârâul Rece, <named-content xmlns:xlink="http://www.w3.org/1999/xlink" content-type="dwc:verbatimCoordinates" xlink:type="simple"><named-content content-type="geo-json" specific-use="{&#34;type&#34;:&#34;Point&#34;,&#34;coordinates&#34;:[25.503134,45.515038]}" id="NCID0ERIAG" xlink:type="simple">45.515038°N, 25.503134°E</named-content></named-content>, 994 m a.s.l., spruce forest, soil, 14.07.2018, C. Fiera leg.; • 2 ♂, 3 ♀, 1 juv., Vrancea County: Brădăcești (near Nereju), <named-content xmlns:xlink="http://www.w3.org/1999/xlink" content-type="dwc:verbatimCoordinates" xlink:type="simple"><named-content content-type="geo-json" specific-use="{&#34;type&#34;:&#34;Point&#34;,&#34;coordinates&#34;:[26.671177,45.697641]}" id="NCID0EZIAG" xlink:type="simple">45.697641°N, 26.671177°E</named-content></named-content>, 623 m a.s.l., coniferous forest (<italic><tp:taxon-name><tp:taxon-name-part taxon-name-part-type="genus" reg="Pinus">Pinus</tp:taxon-name-part></tp:taxon-name></italic> sp.), soil, 27.05.2021, C. Fiera leg.; • 1 ♂, 2 ♀, Suceava County: Iacobeni, <named-content xmlns:xlink="http://www.w3.org/1999/xlink" content-type="dwc:verbatimCoordinates" xlink:type="simple"><named-content content-type="geo-json" specific-use="{&#34;type&#34;:&#34;Point&#34;,&#34;coordinates&#34;:[25.311171,47.446179]}" id="NCID0EIJAG" xlink:type="simple">47.446179°N, 25.311171°E</named-content></named-content>, 895 m a.s.l., mixed forest (fir, larch, hornbeam), soil and litter, C. Fiera leg.; • 1 ♀, Suceava County: Pătrăuți forest near Răuțeni locality, <named-content xmlns:xlink="http://www.w3.org/1999/xlink" content-type="dwc:verbatimCoordinates" xlink:type="simple"><named-content content-type="geo-json" specific-use="{&#34;type&#34;:&#34;Point&#34;,&#34;coordinates&#34;:[25.056427,47.840511]}" id="NCID0EQJAG" xlink:type="simple">47.840511°N, 25.056427°E</named-content></named-content>, 344 m a.s.l., mixed forest (beech, oak, and hornbeam), soil, 13.04.2021, C. Fiera leg.; • 1 juv. Brașov County: Prejmer, site 1, <named-content xmlns:xlink="http://www.w3.org/1999/xlink" content-type="dwc:verbatimCoordinates" xlink:type="simple"><named-content content-type="geo-json" specific-use="{&#34;type&#34;:&#34;Point&#34;,&#34;coordinates&#34;:[25.737091,45.730329]}" id="NCID0EYJAG" xlink:type="simple">45.730329°N, 25.737091°E</named-content></named-content>, 510 m a.s.l., mixed forest (maple, lime, hornbeam), soil, 15.11.2018, C. Fiera and Weiner M.W. leg.; • 3 ♀, 2 ♂, 3 juvs, Brașov County: Prejmer, site 3, <named-content xmlns:xlink="http://www.w3.org/1999/xlink" content-type="dwc:verbatimCoordinates" xlink:type="simple"><named-content content-type="geo-json" specific-use="{&#34;type&#34;:&#34;Point&#34;,&#34;coordinates&#34;:[25.723362,45.750370]}" id="NCID0EAKAG" xlink:type="simple">45.75037°N, 25.723362°E</named-content></named-content>, 510 m a.s.l., oak forest (<italic><tp:taxon-name><tp:taxon-name-part taxon-name-part-type="genus" reg="Quercus">Quercus</tp:taxon-name-part><tp:taxon-name-part taxon-name-part-type="species" reg="cerris">cerris</tp:taxon-name-part></tp:taxon-name></italic>), 100 years old, 15.11.2018, C. Fiera and Weiner M.W. leg.; • one juv., Brașov County: Prejmer, site 4, <named-content xmlns:xlink="http://www.w3.org/1999/xlink" content-type="dwc:verbatimCoordinates" xlink:type="simple"><named-content content-type="geo-json" specific-use="{&#34;type&#34;:&#34;Point&#34;,&#34;coordinates&#34;:[25.707257,45.753624]}" id="NCID0ETKAG" xlink:type="simple">45.753624°N, 25.707257°E</named-content></named-content>, 501 m a.s.l., oak forest (<italic><tp:taxon-name><tp:taxon-name-part taxon-name-part-type="genus" reg="Quercus">Quercus</tp:taxon-name-part><tp:taxon-name-part taxon-name-part-type="species" reg="cerris">cerris</tp:taxon-name-part></tp:taxon-name></italic>), less than 70 years old, 15.11.2018, C. Fiera and Weiner M.W. leg.; • 4 ex., Cheile Zugreni, between Bistriţei and Giumalău mountains, <named-content xmlns:xlink="http://www.w3.org/1999/xlink" content-type="dwc:verbatimCoordinates" xlink:type="simple"><named-content content-type="geo-json" specific-use="{&#34;type&#34;:&#34;Point&#34;,&#34;coordinates&#34;:[25.545952,47.407101]}" id="NCID0EGLAG" xlink:type="simple">47.407101°N, 25.545952°E</named-content></named-content>, 770 m a.s.l., pine and spruce forest, 18.08.2018, C. Fiera leg.; • 1 ♂, Suceava County: Dornișoara, <named-content xmlns:xlink="http://www.w3.org/1999/xlink" content-type="dwc:verbatimCoordinates" xlink:type="simple"><named-content content-type="geo-json" specific-use="{&#34;type&#34;:&#34;Point&#34;,&#34;coordinates&#34;:[25.061180,47.213982]}" id="NCID0EOLAG" xlink:type="simple">47.213982°N, 25.06118°E</named-content></named-content>, 1109 m a.s.l., spruce forest, 18.08.2018, C. Fiera leg.; • 1 ♀, Brașov County, Hărman, site 2, <named-content xmlns:xlink="http://www.w3.org/1999/xlink" content-type="dwc:verbatimCoordinates" xlink:type="simple"><named-content content-type="geo-json" specific-use="{&#34;type&#34;:&#34;Point&#34;,&#34;coordinates&#34;:[25.671031,45.734179]}" id="NCID0EWLAG" xlink:type="simple">45.734179°N, 25.671031°E</named-content></named-content>, 508 m a.s.l., peatbog with oak, soil, 16.11.2018, C. Fiera and Weiner M.W. leg.; • 5 ♂, 6 ♀, 7 juvs and 3 specimens kept for DNA, Bucegi Massif: Sinaia, Prahova county, site 1, <named-content xmlns:xlink="http://www.w3.org/1999/xlink" content-type="dwc:verbatimCoordinates" xlink:type="simple"><named-content content-type="geo-json" specific-use="{&#34;type&#34;:&#34;Point&#34;,&#34;coordinates&#34;:[25.521893,45.351264]}" id="NCID0E5LAG" xlink:type="simple">45.351264°N, 25.521893°E</named-content></named-content>, 1288 m a.s.l., spruce forest, soil, 14.07.2018, C. Fiera leg.; • 5 ♀, 5 ♂, 7 juvs and 4 specimens kept for DNA, Bucegi Massif: Sinaia, Prahova county, site 2, <named-content xmlns:xlink="http://www.w3.org/1999/xlink" content-type="dwc:verbatimCoordinates" xlink:type="simple"><named-content content-type="geo-json" specific-use="{&#34;type&#34;:&#34;Point&#34;,&#34;coordinates&#34;:[25.516975,45.357541]}" id="NCID0EGMAG" xlink:type="simple">45.357541°N, 25.516975°E</named-content></named-content>, 1386 m a.s.l., spruce forest, soil, 14.07.2018, C. Fiera leg.; • 3 juvs, Buzău County: Siriu, <named-content xmlns:xlink="http://www.w3.org/1999/xlink" content-type="dwc:verbatimCoordinates" xlink:type="simple"><named-content content-type="geo-json" specific-use="{&#34;type&#34;:&#34;Point&#34;,&#34;coordinates&#34;:[26.178259,45.559882]}" id="NCID0EOMAG" xlink:type="simple">45.559882°N, 26.178259°E</named-content></named-content>, 658 m a.s.l., beech forest, soil, 27.06.2020, C. Fiera leg.; • 2 ♀, 2 juvs, Doftana Valley: Șotriile, <named-content xmlns:xlink="http://www.w3.org/1999/xlink" content-type="dwc:verbatimCoordinates" xlink:type="simple"><named-content content-type="geo-json" specific-use="{&#34;type&#34;:&#34;Point&#34;,&#34;coordinates&#34;:[25.729119,45.227694]}" id="NCID0EWMAG" xlink:type="simple">45.227694°N, 25.729119°E</named-content></named-content>, 609 m a.s.l., beech forest, soil, 18.11.2016, C. Fiera leg.; • 2 ♂, 1 ♀, one juv. and one specimen kept for DNA, Bârgău Mountains: Tureac, site 1, Bistrița-Năsăud County, <named-content xmlns:xlink="http://www.w3.org/1999/xlink" content-type="dwc:verbatimCoordinates" xlink:type="simple"><named-content content-type="geo-json" specific-use="{&#34;type&#34;:&#34;Point&#34;,&#34;coordinates&#34;:[24.856696,47.257408]}" id="NCID0E5MAG" xlink:type="simple">47.257408°N, 24.856696°E</named-content></named-content>, 862 m a.s.l., beech forest, soil, 18.08.2018, C. Fiera leg. <bold>Bulgaria</bold> • 1 ♀, 4 juvs, Pirin Mountains, Bansko, <named-content xmlns:xlink="http://www.w3.org/1999/xlink" content-type="dwc:verbatimCoordinates" xlink:type="simple"><named-content content-type="geo-json" specific-use="{&#34;type&#34;:&#34;Point&#34;,&#34;coordinates&#34;:[23.439216,41.775520]}" id="NCID0EINAG" xlink:type="simple">41.77552°N, 23.439216°E</named-content></named-content>, 1784 m a.s.l., spruce forest, soil, 13.08.2018, C. Fiera leg.</p></tp:treatment-sec><tp:treatment-sec sec-type="habitat" id="SECID0ENNAG"><title>Habitat and distribution.</title><p>A soil-dwelling species which is widely spread around the Balkan Peninsula (<xref ref-type="bibr" rid="B34">Ionescu 1955</xref>; <xref ref-type="bibr" rid="B49">Rusek 1965b</xref>; <xref ref-type="bibr" rid="B27">Condé 1984</xref>; <xref ref-type="bibr" rid="B56">Sendra et al. 2012</xref>) and Anatolia (<xref ref-type="bibr" rid="B54">Sendra et al. 2006</xref>, <xref ref-type="bibr" rid="B55">2010</xref>), including several Aegean islands (<xref ref-type="bibr" rid="B66">Silvestri 1933</xref>; <xref ref-type="bibr" rid="B27">Condé 1984</xref>).</p></tp:treatment-sec><ref-list><ref id="B34"><mixed-citation xmlns:xlink="http://www.w3.org/1999/xlink" xlink:type="simple"><person-group><name name-style="western"><surname>Ionescu</surname><given-names>MA</given-names></name></person-group> (<year>1955</year>) <tp:taxon-name><tp:taxon-name-part taxon-name-part-type="order">Diplura</tp:taxon-name-part></tp:taxon-name>. In: Fauna Republicii Populare Române, <tp:taxon-name><tp:taxon-name-part taxon-name-part-type="class">Insecta</tp:taxon-name-part></tp:taxon-name> VII (3): 1−48.</mixed-citation></ref><ref id="B49"><mixed-citation xmlns:xlink="http://www.w3.org/1999/xlink" xlink:type="simple"><person-group><name name-style="western"><surname>Rusek</surname><given-names>J</given-names></name></person-group> (<year>1965b</year>) <article-title>Campodeids (<tp:taxon-name><tp:taxon-name-part taxon-name-part-type="family">Campodeidae</tp:taxon-name-part></tp:taxon-name>, <tp:taxon-name><tp:taxon-name-part taxon-name-part-type="order">Diplura</tp:taxon-name-part></tp:taxon-name>) of South-Eastern Europe.</article-title><source>Zoologichesky Zhurnal</source><volume>44</volume>(<issue>6</issue>): <fpage>1345</fpage>–<lpage>1356</lpage>.</mixed-citation></ref><ref id="B27"><mixed-citation xmlns:xlink="http://www.w3.org/1999/xlink" xlink:type="simple"><person-group><name name-style="western"><surname>Condé</surname><given-names>B</given-names></name></person-group> (<year>1984</year>) <article-title>Diploures Campodéidés (Insectes) de Grèce (1<sup>ère</sup> note).</article-title><source>Revue suisse de Zoologie</source><volume>91</volume>(<issue>1</issue>): <fpage>173</fpage>–<lpage>201</lpage>. <ext-link xlink:href="10.5962/bhl.part.81875" ext-link-type="doi" xlink:type="simple">https://doi.org/10.5962/bhl.part.81875</ext-link></mixed-citation></ref><ref id="B56"><mixed-citation xmlns:xlink="http://www.w3.org/1999/xlink" xlink:type="simple"><person-group><name name-style="western"><surname>Sendra</surname><given-names>A</given-names></name><name name-style="western"><surname>Nitzu</surname><given-names>E</given-names></name><name name-style="western"><surname>Sanjuan</surname><given-names>A</given-names></name></person-group> (<year>2012</year>) <article-title>Half a century after Ionescu’s work on Romanian <tp:taxon-name><tp:taxon-name-part taxon-name-part-type="order">Diplura</tp:taxon-name-part></tp:taxon-name> – A faunal contribution based on material collected from karst areas.</article-title><source>Travaux de l’Institut de Spéologie “Émile Racovitza”</source><volume>51</volume>: <fpage>37</fpage>–<lpage>66</lpage>. <ext-link xlink:href="https://www.travaux-racovitza.com/journals/downloads/12/art02.pdf" ext-link-type="uri" xlink:type="simple">https://www.travaux-racovitza.com/journals/downloads/12/art02.pdf</ext-link></mixed-citation></ref><ref id="B54"><mixed-citation xmlns:xlink="http://www.w3.org/1999/xlink" xlink:type="simple"><person-group><name name-style="western"><surname>Sendra</surname><given-names>A</given-names></name><name name-style="western"><surname>Satar</surname><given-names>A</given-names></name><name name-style="western"><surname>Montagud</surname><given-names>S</given-names></name></person-group> (<year>2006</year>) <article-title>Première contribution à la faune de Diploures Campodéidés de la Péninsule d’Anatolie, Turquie (<tp:taxon-name><tp:taxon-name-part taxon-name-part-type="order">Diplura</tp:taxon-name-part></tp:taxon-name>: <tp:taxon-name><tp:taxon-name-part taxon-name-part-type="family">Campodeidae</tp:taxon-name-part></tp:taxon-name>).</article-title><source>Revue suisse de Zoologie</source><volume>113</volume>(<issue>3</issue>): <fpage>693</fpage>–<lpage>709</lpage>. <ext-link xlink:href="10.5962/bhl.part.80368" ext-link-type="doi" xlink:type="simple">https://doi.org/10.5962/bhl.part.80368</ext-link></mixed-citation></ref><ref id="B55"><mixed-citation xmlns:xlink="http://www.w3.org/1999/xlink" xlink:type="simple"><person-group><name name-style="western"><surname>Sendra</surname><given-names>A</given-names></name><name name-style="western"><surname>Teruel</surname><given-names>S</given-names></name><name name-style="western"><surname>Satar</surname><given-names>A</given-names></name><name name-style="western"><surname>Tusun</surname><given-names>S</given-names></name><name name-style="western"><surname>Özbay</surname><given-names>C</given-names></name></person-group> (<year>2010</year>) <article-title>New species, new records, and distribution of <tp:taxon-name><tp:taxon-name-part taxon-name-part-type="family">Campodeidae</tp:taxon-name-part></tp:taxon-name> (<tp:taxon-name><tp:taxon-name-part taxon-name-part-type="order">Diplura</tp:taxon-name-part></tp:taxon-name>) in Anatolia.</article-title><source>Zootaxa</source><volume>2639</volume>: <fpage>40</fpage>–<lpage>52</lpage>. <ext-link xlink:href="10.11646/zootaxa.2639.1.4" ext-link-type="doi" xlink:type="simple">https://doi.org/10.11646/zootaxa.2639.1.4</ext-link></mixed-citation></ref><ref id="B66"><mixed-citation xmlns:xlink="http://www.w3.org/1999/xlink" xlink:type="simple"><person-group><name name-style="western"><surname>Silvestri</surname><given-names>F</given-names></name></person-group> (<year>1933</year>) <article-title>Nuovi contributi alla conoscenza della fauna delle isole Italiane dell’Egeo. Bolletino del Laboratorio di Zoologia generale e agraria della R.</article-title><source>Scuola superiore d’agricoltura in Portici</source><volume>27</volume>: <fpage>61</fpage>–<lpage>111</lpage>. <ext-link xlink:href="https://publikationen.ub.uni-frankfurt.de/frontdoor/index/index/docId/15218" ext-link-type="uri" xlink:type="simple">https://publikationen.ub.uni-frankfurt.de/frontdoor/index/index/docId/15218</ext-link></mixed-citation></ref></ref-list></tp:taxon-treatment>
