# Supplementary material for: ﻿Soil campodeids (Diplura, Campodeidae) of Eastern Europe, in Romanian and Bulgarian reliefs
Source: Zookeys. 2025 Jan 31;1224:261–82. doi: 10.3897/zookeys.1224.137935 (PMC11806346; doi:10.3897/zookeys.1224.137935)
Supplement: XML Treatment for Campodea (Dicampa) transylvanica [file zookeys.1224.137935-treatment10.xml]

<!DOCTYPE tp:taxon-treatment
  PUBLIC "-//TaxonX//DTD Taxonomic Treatment Publishing DTD v0 20100105//EN" "tax-treatment-NSO.dtd">
<tp:taxon-treatment xmlns:tp="http://www.plazi.org/taxpub"><tp:treatment-meta><kwd-group><label>Taxon classification</label><kwd>
              <named-content content-type="kingdom">Animalia</named-content>
            </kwd></kwd-group><mixed-citation publication-type="journal"><person-group><name><surname>Sendra</surname><given-names>Alberto</given-names></name><name><surname>Fiera</surname><given-names>Cristina</given-names></name><name><surname>Selfa</surname><given-names>Jesús</given-names></name><name><surname>Stoev</surname><given-names>Pavel</given-names></name></person-group><article-title>﻿Soil campodeids (<tp:taxon-name><tp:taxon-name-part taxon-name-part-type="order">Diplura</tp:taxon-name-part></tp:taxon-name>, <tp:taxon-name><tp:taxon-name-part taxon-name-part-type="family">Campodeidae</tp:taxon-name-part></tp:taxon-name>) of Eastern Europe, in Romanian and Bulgarian reliefs</article-title><source>Zookeys</source><day>31</day><month>01</month><year>2025</year><volume>1224</volume><fpage>261</fpage><lpage>282</lpage><pub-id pub-id-type="doi">10.3897/zookeys.1224.137935</pub-id></mixed-citation></tp:treatment-meta><tp:nomenclature><label>﻿</label><tp:taxon-name><object-id xmlns:xlink="http://www.w3.org/1999/xlink" content-type="arpha" xlink:type="simple">24B80BD5-31B0-5C62-BB65-31A0EE73A113</object-id><tp:taxon-name-part taxon-name-part-type="genus" reg="Campodea">Campodea</tp:taxon-name-part> (<tp:taxon-name-part taxon-name-part-type="subgenus" reg="Dicampa">Dicampa</tp:taxon-name-part>) <tp:taxon-name-part taxon-name-part-type="species" reg="transylvanica">transylvanica</tp:taxon-name-part><object-id xmlns:xlink="http://www.w3.org/1999/xlink" content-type="zoobank" xlink:type="simple">https://zoobank.org/7655C15C-D6CB-4D70-AD16-DA30DA48A7FC</object-id></tp:taxon-name><tp:taxon-authority>Sendra</tp:taxon-authority><tp:taxon-status xmlns:xlink="http://www.w3.org/1999/xlink" xlink:type="simple">sp. nov.</tp:taxon-status><xref ref-type="fig" rid="F4">Figs 4a−d</xref><xref ref-type="fig" rid="F5">, 5a−c</xref><xref ref-type="fig" rid="F6">, 6a, b</xref></tp:nomenclature><tp:treatment-sec sec-type="type material" id="SECID0ELQAG"><title>Type material.</title><p><bold><italic>Holotype</italic>. Romania</bold> • ♂; Turnu Roșu (Sibiu County), Făgăras Mountains (RO Carpathians), soil, 704 m. elevation; mixed forest (spruce, fir, beech) (predominant spruce); 11 November 2021, Fiera C. and I. Vicol leg.; labelled holotype <named-content xmlns:xlink="http://www.w3.org/1999/xlink" content-type="dwc:institutional_code" xlink:title="Institute of Biology Bucharest" xlink:href="http://grbio.org/institution/institute-biology-bucharest-romanian-academy" xlink:type="simple">IBB</named-content>-CTR1. <bold><italic>Paratypes</italic>. Romania</bold> • 1 ♀, 2 ♂♂, 2 juvs, Turnu Roșu, Făgăraş Mountains (RO Carpathians), Făgăraş, soil, 704 m elevation, mixed forest (spruce, fir, beech) (predominant spruce), 11 November 2021, Fiera C. and I. Vicol leg., labelled <named-content xmlns:xlink="http://www.w3.org/1999/xlink" content-type="dwc:institutional_code" xlink:title="Institute of Biology Bucharest" xlink:href="http://grbio.org/institution/institute-biology-bucharest-romanian-academy" xlink:type="simple">IBB</named-content>-CTR2-5; • 1 ♀, Turnu Roșu, Făgăraş Mountains (RO Carpathians), litter, 704 m. elevation, mixed forest (spruce, fir, beech) (predominant spruce), 11 November 2021, Fiera C. and I. Vicol leg., labelled <named-content xmlns:xlink="http://www.w3.org/1999/xlink" content-type="dwc:institutional_code" xlink:title="Institute of Biology Bucharest" xlink:href="http://grbio.org/institution/institute-biology-bucharest-romanian-academy" xlink:type="simple">IBB</named-content>-CTR6; • 1 ♂, Cârtișoara, Făgăras Mountains (RO Carpathians), litter, beach, 11 November 2021, Fiera C and Vicol I. leg., labelled <named-content xmlns:xlink="http://www.w3.org/1999/xlink" content-type="dwc:institutional_code" xlink:title="Institute of Biology Bucharest" xlink:href="http://grbio.org/institution/institute-biology-bucharest-romanian-academy" xlink:type="simple">IBB</named-content>-CTR7; • 3 ♀♀, Cârtișoara, Făgăras Mountains (RO Carpathians), soil, beach, 11 November 2021, Fiera C. and I. Vicol leg., labelled <named-content xmlns:xlink="http://www.w3.org/1999/xlink" content-type="dwc:institutional_code" xlink:title="National Museum of Natural History at the Bulgarian Academy of Sciences" xlink:href="http://grbio.org/institution/bulgarian-academy-sciences" xlink:type="simple">NMNHS</named-content>-10832-10834; • 1 juv., Radna (Arad County), Zarand Mountains (RO Carpathians), <italic><tp:taxon-name><tp:taxon-name-part taxon-name-part-type="genus" reg="Quercus">Quercus</tp:taxon-name-part><tp:taxon-name-part taxon-name-part-type="species" reg="cerris">cerris</tp:taxon-name-part></tp:taxon-name></italic>, <italic><tp:taxon-name><tp:taxon-name-part taxon-name-part-type="genus" reg="Quercus">Q.</tp:taxon-name-part><tp:taxon-name-part taxon-name-part-type="species" reg="frainetto">frainetto</tp:taxon-name-part></tp:taxon-name></italic>, <italic><tp:taxon-name><tp:taxon-name-part taxon-name-part-type="genus" reg="Betula">Betula</tp:taxon-name-part><tp:taxon-name-part taxon-name-part-type="species" reg="pendula">pendula</tp:taxon-name-part></tp:taxon-name></italic>, 12 November 2020, Fiera C. and I. Vicol leg., labelled <named-content xmlns:xlink="http://www.w3.org/1999/xlink" content-type="dwc:institutional_code" xlink:title="Institute of Biology Bucharest" xlink:href="http://grbio.org/institution/institute-biology-bucharest-romanian-academy" xlink:type="simple">IBB</named-content>-CTR8; • 1 ♀, 1 ♂, Conop (Arad County), Zarand Mountains (RO Carpathians), <italic><tp:taxon-name><tp:taxon-name-part taxon-name-part-type="genus" reg="Quercus">Quercus</tp:taxon-name-part><tp:taxon-name-part taxon-name-part-type="species" reg="cerris">cerris</tp:taxon-name-part></tp:taxon-name></italic>, <italic><tp:taxon-name><tp:taxon-name-part taxon-name-part-type="genus" reg="Quercus">Q.</tp:taxon-name-part><tp:taxon-name-part taxon-name-part-type="species" reg="frainetto">frainetto</tp:taxon-name-part></tp:taxon-name></italic>, <italic><tp:taxon-name><tp:taxon-name-part taxon-name-part-type="genus" reg="Acer">Acer</tp:taxon-name-part><tp:taxon-name-part taxon-name-part-type="species" reg="campestre">campestre</tp:taxon-name-part></tp:taxon-name></italic>, <italic><tp:taxon-name><tp:taxon-name-part taxon-name-part-type="genus" reg="Fagus">Fagus</tp:taxon-name-part><tp:taxon-name-part taxon-name-part-type="species" reg="sylvatica">sylvatica</tp:taxon-name-part></tp:taxon-name></italic>, <italic><tp:taxon-name><tp:taxon-name-part taxon-name-part-type="genus" reg="Ligustrum">Ligustrum</tp:taxon-name-part><tp:taxon-name-part taxon-name-part-type="species" reg="vulgare">vulgare</tp:taxon-name-part></tp:taxon-name></italic>, <italic><tp:taxon-name><tp:taxon-name-part taxon-name-part-type="genus" reg="Robinia">Robinia</tp:taxon-name-part><tp:taxon-name-part taxon-name-part-type="species" reg="pseudoacacia">pseudoacacia</tp:taxon-name-part></tp:taxon-name></italic>, <italic><tp:taxon-name><tp:taxon-name-part taxon-name-part-type="genus" reg="Sorbus">Sorbus</tp:taxon-name-part></tp:taxon-name></italic> sp., <italic><tp:taxon-name><tp:taxon-name-part taxon-name-part-type="genus" reg="Carpinus">Carpinus</tp:taxon-name-part><tp:taxon-name-part taxon-name-part-type="species" reg="betulus">betulus</tp:taxon-name-part></tp:taxon-name></italic>, <italic><tp:taxon-name><tp:taxon-name-part taxon-name-part-type="genus" reg="Sorbus">Sorbus</tp:taxon-name-part><tp:taxon-name-part taxon-name-part-type="species" reg="terminalis">terminalis</tp:taxon-name-part></tp:taxon-name></italic>, 11 November 2021, Fiera C. and I. Vicol leg., labelled <named-content xmlns:xlink="http://www.w3.org/1999/xlink" content-type="dwc:institutional_code" xlink:title="Institute of Biology Bucharest" xlink:href="http://grbio.org/institution/institute-biology-bucharest-romanian-academy" xlink:type="simple">IBB</named-content>-CTR9-10.</p></tp:treatment-sec><tp:treatment-sec sec-type="material" id="SECID0EWVAG"><title>Other material.</title><p><bold>Romania</bold> • 1 ♀, Turnu Roșu, Făgăraş Mountains (RO Carpathians), Făgăraş, soil, 704 m elevation, mixed forest (spruce, fir, beech) (predominant spruce), 11 November 2021, Fiera C. and I. Vicol leg, Coll AS.</p></tp:treatment-sec><tp:treatment-sec sec-type="description" id="SECID0E5VAG"><title>Description.</title><p><bold><italic>Body</italic></bold>. Length 1.9–2.7 mm in male; 2.3–3 mm in females; 1.4–1.7 mm in juveniles. Epicuticle with microdenticles under optical microscope (Fig. <xref ref-type="fig" rid="F5">5a</xref>) and dense microdenticles under scanning electron microscope (Fig. <xref ref-type="fig" rid="F5">5b, c</xref>); body with smooth short clothing setae (Fig. <xref ref-type="fig" rid="F5">5a−c</xref>).</p><p><bold><italic>Head</italic>.</bold> Antennae with 15–19 antennomeres in juveniles and adults, 0.53–0.47 shorter than length of the body in juveniles and 0.45–0.31 in adults; central antennomeres as long as wide with one proximal whorl of bifurcated macrosetae and one distal whorl of smooth macrosetae and uneven short smooth setae; in addition to a single distal whorl of ≤ 4–6 gouge sensilla of 5–6 µm long (Fig. <xref ref-type="fig" rid="F4">4a−d</xref>). Proximal antennomeres with typical trichobothria disposition and with small bacilliform sensillum on third antennomere in dorsal position, between <italic>b–c</italic> macrosetae. Plain frontal process with one anterior macrosetae, longer than clothing setae. Three macrosetae each with two or three barbs along each side of insertion line of antennomere with length ratios of <italic>a</italic>/<italic>i</italic>/<italic>p</italic>, 11/13/14, respectively, in holotype. Large suboval labial palps, each with small latero-external sensillum near two gard setae and five normal setae on anterior portion, ≤ 60 neuroglandular setae in medial and posterior positions.</p><fig id="F4" position="float" orientation="portrait"><object-id xmlns:xlink="http://www.w3.org/1999/xlink" content-type="doi" xlink:type="simple">10.3897/zookeys.1224.137935.figure4</object-id><object-id xmlns:xlink="http://www.w3.org/1999/xlink" content-type="arpha" xlink:type="simple">30CE5188-ED30-5BBC-9BA8-C87D9A7E6468</object-id><label>Figure 4.</label><caption><p><tp:taxon-name><tp:taxon-name-part taxon-name-part-type="genus" reg="Campodea">Campodea</tp:taxon-name-part> (<tp:taxon-name-part taxon-name-part-type="subgenus" reg="Dicampa">Dicampa</tp:taxon-name-part>) <tp:taxon-name-part taxon-name-part-type="species" reg="transylvanica">transylvanica</tp:taxon-name-part></tp:taxon-name> Sendra, sp. nov., specimen in <abbrev xmlns:xlink="http://www.w3.org/1999/xlink" xlink:title="private collection of Alberto Sendra" id="ABBRID0E5XAG" xlink:type="simple">Coll. AS</abbrev><bold>a</bold> medial antennomere <bold>b</bold> latero-anterior view of a medial antennomere <bold>c</bold> detail of gouge sensillum <bold>d</bold> gouge sensillum on antennomere. Abbreviation: <bold><italic>g</italic></bold> gouge sensillum.</p></caption><graphic xmlns:xlink="http://www.w3.org/1999/xlink" xlink:href="zookeys-1224-261_article-137935__-g004.jpg" position="float" orientation="portrait" xlink:type="simple" id="oo_1239769.jpg"><uri content-type="original_file" xlink:type="simple">https://binary.pensoft.net/fig/1239769</uri></graphic></fig><p><bold><italic>Thorax</italic>.</bold> Thoracic macrosetae distribution: pronotum has 1+1 <italic>ma</italic>, 1+1 <italic>la</italic>, 1+1 <italic>lp</italic> macrosetae; mesonotum has 1+1 <italic>ma</italic>, 1+1 <italic>la</italic> macrosetae (Figs <xref ref-type="fig" rid="F5">5a</xref>, <xref ref-type="fig" rid="F6">6a</xref>). All macrosetae longer than other setae with barbs in distal ½–3/4 marginal setae barbed and longer than clothing setae. Short legs, metathoracic legs reach border of fourth abdominal segment. Calcars with two or three long barbs in middle. Each tarsus with two separated ventral rows of slightly and thicker smooth setae among clothing setae. Three long smooth dorsal tarsal and one ventral setae. Subequal simple claws and with smooth lateral processes.</p><fig id="F5" position="float" orientation="portrait"><object-id xmlns:xlink="http://www.w3.org/1999/xlink" content-type="doi" xlink:type="simple">10.3897/zookeys.1224.137935.figure5</object-id><object-id xmlns:xlink="http://www.w3.org/1999/xlink" content-type="arpha" xlink:type="simple">039EAB91-3FC0-5D3B-AD6B-6F54A66A8267</object-id><label>Figure 5.</label><caption><p><tp:taxon-name><tp:taxon-name-part taxon-name-part-type="genus" reg="Campodea">Campodea</tp:taxon-name-part> (<tp:taxon-name-part taxon-name-part-type="subgenus" reg="Dicampa">Dicampa</tp:taxon-name-part>) <tp:taxon-name-part taxon-name-part-type="species" reg="transylvanica">transylvanica</tp:taxon-name-part></tp:taxon-name> Sendra, sp. nov., specimens in <abbrev xmlns:xlink="http://www.w3.org/1999/xlink" xlink:title="private collection of Alberto Sendra" id="ABBRID0EB1AG" xlink:type="simple">Coll. AS</abbrev>.) <bold>a</bold> pronotum <bold>b</bold> latero-posterior view of pronotum <bold>c</bold> detail of latero-posterior pronotum. Abbreviations: <bold><italic>ma</italic></bold> medial anterior macrosetae, <bold><italic>la</italic></bold> latero-anterior macrosetae, <bold><italic>lp</italic></bold> latero-posterior macrosetae, <bold><italic>s</italic></bold> sensillum, <bold><italic>sm</italic></bold> marginal setae.</p></caption><graphic xmlns:xlink="http://www.w3.org/1999/xlink" xlink:href="zookeys-1224-261_article-137935__-g005.jpg" position="float" orientation="portrait" xlink:type="simple" id="oo_1239770.jpg"><uri content-type="original_file" xlink:type="simple">https://binary.pensoft.net/fig/1239770</uri></graphic></fig><fig id="F6" position="float" orientation="portrait"><object-id xmlns:xlink="http://www.w3.org/1999/xlink" content-type="doi" xlink:type="simple">10.3897/zookeys.1224.137935.figure6</object-id><object-id xmlns:xlink="http://www.w3.org/1999/xlink" content-type="arpha" xlink:type="simple">20262FBE-5D77-5E3B-9798-BB903C840AA1</object-id><label>Figure 6.</label><caption><p><tp:taxon-name><tp:taxon-name-part taxon-name-part-type="genus" reg="Campodea">Campodea</tp:taxon-name-part> (<tp:taxon-name-part taxon-name-part-type="subgenus" reg="Dicampa">Dicampa</tp:taxon-name-part>) <tp:taxon-name-part taxon-name-part-type="species" reg="transylvanica">transylvanica</tp:taxon-name-part></tp:taxon-name> Sendra, sp. nov. Holotype <named-content xmlns:xlink="http://www.w3.org/1999/xlink" content-type="dwc:institutional_code" xlink:title="Institute of Biology Bucharest" xlink:href="http://grbio.org/institution/institute-biology-bucharest-romanian-academy" xlink:type="simple">IBB</named-content>-CTR1 <bold>a</bold> pronotum, mesonotum, and metanotum <bold>b</bold> urotergites V–VII. Abbreviations: <bold><italic>ma</italic></bold> medial anterior macrosetae, <bold><italic>la</italic></bold> latero anterior macrosetae, <bold><italic>lp</italic></bold> latero posterior macrosetae, <bold><italic>s</italic></bold> sensillum.</p></caption><graphic xmlns:xlink="http://www.w3.org/1999/xlink" xlink:href="zookeys-1224-261_article-137935__-g006.jpg" position="float" orientation="portrait" xlink:type="simple" id="oo_1239771.jpg"><uri content-type="original_file" xlink:type="simple">https://binary.pensoft.net/fig/1239771</uri></graphic></fig><p><bold><italic>Abdomen</italic>.</bold> Distribution of abdominal macrosetae on tergites (Fig. <xref ref-type="fig" rid="F6">6b</xref>) shows 1+1 la on V, 1+1 <italic>la</italic>, 1+1 <italic>lp</italic> on VI–VII; 3+3 <italic>lp</italic> on VIII and 5+5 <italic>lp</italic> on IX abdominal; <italic>la</italic> macrosetae with barbs in distal ½–1/3 and <italic>lp</italic> macrosetae bear barbs along distal 4/5. Urosternite I with 7+7 macrosetae; urosternites II to VII with 4+4 macrosetae; urosternite VIII with 1+1 macrosetae; urosternal macrosetae of bifurcated, tri or quadrifurcated. Stylus setae with smooth subapical setae, bifurcated ventromedial seta and with two long basal barbs on apical seta.</p><p>Secondary sex features. Female urosternite I with subcylindrical appendages, each bearing ≤ 12 glandular <italic>a</italic>1 setae in apical field. Male urosternite I with subtrapezoidal appendages, each with apical field of ≤ 17 glandular <italic>a</italic>1 setae; a continuous posterior field of ≤ about 100 <italic>g1</italic> glandular setae arranged in 1–3 rows. Two incomplete cerci with basal article plus five primary articles. Internal smooth macrosetae or with one distal barb in proximal articles and other macrosetae with four or five distal barbs; primary articles with up to three whorls of barbed macrosetae, and uneven short smooth setae.</p></tp:treatment-sec><tp:treatment-sec sec-type="Taxonomic affinities" id="SECID0EN4AG"><title>Taxonomic affinities.</title><p>The distribution of urotergal macrosetae in <tp:taxon-name><tp:taxon-name-part taxon-name-part-type="genus" reg="Campodea">Campodea</tp:taxon-name-part> (<tp:taxon-name-part taxon-name-part-type="subgenus" reg="Dicampa">Dicampa</tp:taxon-name-part>) <tp:taxon-name-part taxon-name-part-type="species" reg="transylvanica">transylvanica</tp:taxon-name-part></tp:taxon-name> Sendra, sp. nov. from the Romanian Carpathians matches that of <tp:taxon-name><tp:taxon-name-part taxon-name-part-type="genus" reg="Campodea">Campodea</tp:taxon-name-part> (<tp:taxon-name-part taxon-name-part-type="subgenus" reg="Dicampa">Dicampa</tp:taxon-name-part>) <tp:taxon-name-part taxon-name-part-type="species" reg="plagiaria">plagiaria</tp:taxon-name-part></tp:taxon-name> Silvestri, 1932 from the Baetic and Riff mountains (<xref ref-type="bibr" rid="B65">Silvestri 1932b</xref>). However, <tp:taxon-name><tp:taxon-name-part taxon-name-part-type="genus" reg="Campodea">Campodea</tp:taxon-name-part> (<tp:taxon-name-part taxon-name-part-type="subgenus" reg="Dicampa">D.</tp:taxon-name-part>) <tp:taxon-name-part taxon-name-part-type="species" reg="transylvanica">transylvanica</tp:taxon-name-part></tp:taxon-name> Sendra, sp. nov. differs from <tp:taxon-name><tp:taxon-name-part taxon-name-part-type="genus" reg="Campodea">C.</tp:taxon-name-part> (<tp:taxon-name-part taxon-name-part-type="subgenus" reg="Dicampa">D.</tp:taxon-name-part>) <tp:taxon-name-part taxon-name-part-type="species" reg="plagiaria">plagiaria</tp:taxon-name-part></tp:taxon-name> in several taxonomic features: 15–19 antennomeres in <tp:taxon-name><tp:taxon-name-part taxon-name-part-type="genus" reg="Campodea">Campodea</tp:taxon-name-part> (<tp:taxon-name-part taxon-name-part-type="subgenus" reg="Dicampa">D.</tp:taxon-name-part>) <tp:taxon-name-part taxon-name-part-type="species" reg="transylvanica">transylvanica</tp:taxon-name-part></tp:taxon-name> Sendra, sp. nov. instead of 26–28 antennomeres in soil populations of <tp:taxon-name><tp:taxon-name-part taxon-name-part-type="genus" reg="Campodea">Campodea</tp:taxon-name-part> (<tp:taxon-name-part taxon-name-part-type="subgenus" reg="Dicampa">D.</tp:taxon-name-part>) <tp:taxon-name-part taxon-name-part-type="species" reg="plagiaria">plagiaria</tp:taxon-name-part></tp:taxon-name>; sensillum on the third antennomere in tergal position in <tp:taxon-name><tp:taxon-name-part taxon-name-part-type="genus" reg="Campodea">C.</tp:taxon-name-part> (<tp:taxon-name-part taxon-name-part-type="subgenus" reg="Dicampa">D.</tp:taxon-name-part>) <tp:taxon-name-part taxon-name-part-type="species" reg="transylvanica">transylvanica</tp:taxon-name-part></tp:taxon-name> Sendra, sp. nov. instead of ventral in <tp:taxon-name><tp:taxon-name-part taxon-name-part-type="genus" reg="Campodea">C.</tp:taxon-name-part> (<tp:taxon-name-part taxon-name-part-type="subgenus" reg="Dicampa">D.</tp:taxon-name-part>) <tp:taxon-name-part taxon-name-part-type="species" reg="plagiaria">plagiaria</tp:taxon-name-part></tp:taxon-name>; apical barbs on marginal notal setae in <tp:taxon-name><tp:taxon-name-part taxon-name-part-type="genus" reg="Campodea">C.</tp:taxon-name-part> (<tp:taxon-name-part taxon-name-part-type="subgenus" reg="Dicampa">D.</tp:taxon-name-part>) <tp:taxon-name-part taxon-name-part-type="species" reg="transylvanica">transylvanica</tp:taxon-name-part></tp:taxon-name> Sendra, sp. nov. instead of thin pine marginal setae in <tp:taxon-name><tp:taxon-name-part taxon-name-part-type="genus" reg="Campodea">C.</tp:taxon-name-part> (<tp:taxon-name-part taxon-name-part-type="subgenus" reg="Dicampa">D.</tp:taxon-name-part>) <tp:taxon-name-part taxon-name-part-type="species" reg="plagiaria">plagiaria</tp:taxon-name-part></tp:taxon-name>.</p></tp:treatment-sec><tp:treatment-sec sec-type="etymology" id="SECID0EDCBG"><title>Etymology.</title><p>Named after Transylvania, a historical and cultural region in Central Europe that encompasses central Romania.</p></tp:treatment-sec><tp:treatment-sec sec-type="habitat" id="SECID0EICBG"><title>Habitat and distribution.</title><p>A soil-dwelling species that is found in mixed forests in Zarand and Făgăraș mountains. In two localities it co-occurs with <tp:taxon-name><tp:taxon-name-part taxon-name-part-type="genus" reg="Campodea">Campodea</tp:taxon-name-part> (<tp:taxon-name-part taxon-name-part-type="subgenus" reg="Dicampa">Dicampa</tp:taxon-name-part>) <tp:taxon-name-part taxon-name-part-type="species" reg="propinqua">propinqua</tp:taxon-name-part></tp:taxon-name> Silvestri, 1932.</p></tp:treatment-sec><ref-list><ref id="B65"><mixed-citation xmlns:xlink="http://www.w3.org/1999/xlink" xlink:type="simple"><person-group><name name-style="western"><surname>Silvestri</surname><given-names>F</given-names></name></person-group> (<year>1932b</year>) <article-title>Descripción de cinco nuevas <tp:taxon-name><tp:taxon-name-part taxon-name-part-type="genus">Campodea</tp:taxon-name-part></tp:taxon-name> (Thys.) de Marruecos.</article-title><source>Boletín de la Sociedad española de Historia Natural</source><volume>32</volume>(<issue>1</issue>): <fpage>75</fpage>–<lpage>87</lpage>.</mixed-citation></ref></ref-list></tp:taxon-treatment>
