# Supplementary material for: ﻿Soil campodeids (Diplura, Campodeidae) of Eastern Europe, in Romanian and Bulgarian reliefs
Source: Zookeys. 2025 Jan 31;1224:261–82. doi: 10.3897/zookeys.1224.137935 (PMC11806346; doi:10.3897/zookeys.1224.137935)
Supplement: XML Treatment for Campodea (Paurocampa) ruseki [file zookeys.1224.137935-treatment11.xml]

<!DOCTYPE tp:taxon-treatment
  PUBLIC "-//TaxonX//DTD Taxonomic Treatment Publishing DTD v0 20100105//EN" "tax-treatment-NSO.dtd">
<tp:taxon-treatment xmlns:tp="http://www.plazi.org/taxpub"><tp:treatment-meta><kwd-group><label>Taxon classification</label><kwd>
              <named-content content-type="kingdom">Animalia</named-content>
            </kwd></kwd-group><mixed-citation publication-type="journal"><person-group><name><surname>Sendra</surname><given-names>Alberto</given-names></name><name><surname>Fiera</surname><given-names>Cristina</given-names></name><name><surname>Selfa</surname><given-names>Jesús</given-names></name><name><surname>Stoev</surname><given-names>Pavel</given-names></name></person-group><article-title>﻿Soil campodeids (<tp:taxon-name><tp:taxon-name-part taxon-name-part-type="order">Diplura</tp:taxon-name-part></tp:taxon-name>, <tp:taxon-name><tp:taxon-name-part taxon-name-part-type="family">Campodeidae</tp:taxon-name-part></tp:taxon-name>) of Eastern Europe, in Romanian and Bulgarian reliefs</article-title><source>Zookeys</source><day>31</day><month>01</month><year>2025</year><volume>1224</volume><fpage>261</fpage><lpage>282</lpage><pub-id pub-id-type="doi">10.3897/zookeys.1224.137935</pub-id></mixed-citation></tp:treatment-meta><tp:nomenclature><label>﻿</label><tp:taxon-name><object-id xmlns:xlink="http://www.w3.org/1999/xlink" content-type="arpha" xlink:type="simple">EDA89E37-D797-55B1-BCC8-58B01118AA8E</object-id><tp:taxon-name-part taxon-name-part-type="genus" reg="Campodea">Campodea</tp:taxon-name-part> (<tp:taxon-name-part taxon-name-part-type="subgenus" reg="Paurocampa">Paurocampa</tp:taxon-name-part>) <tp:taxon-name-part taxon-name-part-type="species" reg="ruseki">ruseki</tp:taxon-name-part></tp:taxon-name><tp:taxon-authority>Condé, 1966</tp:taxon-authority><xref ref-type="fig" rid="F7">Fig. 7a, b</xref></tp:nomenclature><tp:treatment-sec sec-type="material" id="SECID0EIEBG"><title>Material examined.</title><p><bold>Bulgaria</bold> • 2 ♂♂, 1 ♀, Pirin Mountains, Hut Kamenitsa, 1800 m a.s.l., 15.06.1988, P. Beron leg.</p></tp:treatment-sec><tp:treatment-sec sec-type="Taxonomic notes" id="SECID0EQEBG"><title>Taxonomic notes.</title><p>Observations under the microscope of the studied material have shown several previously unknown features not mentioned in its original description (<xref ref-type="bibr" rid="B21">Condé 1956</xref>, <xref ref-type="bibr" rid="B25">1966</xref>). The antennae have 27 antennomeres in a 3.8 mm female, and 25 in 3.95 mm and 4.2 mm males. The apical antennomere has four simple spheroidal olfactory chemoreceptors on the cupuliform organ. A large bacilliform sensillum is present on the third antennomere in tergal position (between b-c macrosetae). Notal tergites bear microdenticles, and the clothing setae are either smooth or have a distal tiny barb (Fig. <xref ref-type="fig" rid="F7">7a</xref>). The marginal setae are slightly longer and thicker than clothing setae, with a few bars on distal half to two-thirds. The pronotal macrosetae have a few thin tiny barbs on the distal half, with the longest <italic>lp</italic> macrosetae with one or two thin tiny barbs at the distal position. No trochanteral setae were observed in any of the specimens studied.</p><fig id="F7" position="float" orientation="portrait"><object-id xmlns:xlink="http://www.w3.org/1999/xlink" content-type="doi" xlink:type="simple">10.3897/zookeys.1224.137935.figure7</object-id><object-id xmlns:xlink="http://www.w3.org/1999/xlink" content-type="arpha" xlink:type="simple">5AD93C07-FA75-5B31-874F-68A069169ACC</object-id><label>Figure 7.</label><caption><p><tp:taxon-name><tp:taxon-name-part taxon-name-part-type="genus" reg="Campodea">Campodea</tp:taxon-name-part> (<tp:taxon-name-part taxon-name-part-type="subgenus" reg="Paurocampa">Paurocampa</tp:taxon-name-part>) <tp:taxon-name-part taxon-name-part-type="species" reg="ruseki">ruseki</tp:taxon-name-part></tp:taxon-name> Condé, 1966 <bold>a</bold> pronotum <bold>b</bold> first urosternite of a male. Abbreviations: <bold><italic>ma</italic></bold> medial anterior macrosetae, <bold><italic>la</italic></bold> latero-anterior macrosetae, <bold><italic>lp</italic></bold> latero-posterior macrosetae, <bold><italic>g<sub>1</sub></italic></bold> glandular setae type g1, <bold><italic>a<sub>1</sub></italic></bold> glandular setae type a1.</p></caption><graphic xmlns:xlink="http://www.w3.org/1999/xlink" xlink:href="zookeys-1224-261_article-137935__-g007.jpg" position="float" orientation="portrait" xlink:type="simple" id="oo_1239772.jpg"><uri content-type="original_file" xlink:type="simple">https://binary.pensoft.net/fig/1239772</uri></graphic></fig><p>The male urosternite I (Fig. <xref ref-type="fig" rid="F7">7b</xref>) features slightly spherical appendages, each with an apical field containing ≤ 40 glandular <italic>a</italic>1 setae; a continuous posterior field of ~≤ 240 <italic>g1</italic> glandular setae arranged in 7–9 rows.</p></tp:treatment-sec><tp:treatment-sec sec-type="remarks" id="SECID0EAHBG"><title>Remarks.</title><p>New record for Bulgaria.</p></tp:treatment-sec><tp:treatment-sec sec-type="habitat" id="SECID0EFHBG"><title>Habitat and distribution.</title><p>A soil-dwelling species that inhabits high altitudes. It is known from two localities in the Austrian Alps (<xref ref-type="bibr" rid="B20">Condé 1954</xref>, <xref ref-type="bibr" rid="B25">1966</xref>) and a single locality in the Pirin Mountains of Bulgaria.</p></tp:treatment-sec><ref-list><ref id="B21"><mixed-citation xmlns:xlink="http://www.w3.org/1999/xlink" xlink:type="simple"><person-group><name name-style="western"><surname>Condé</surname><given-names>B</given-names></name></person-group> (<year>1956</year>) <article-title>Matériaux pour une monographie des Diploures Campodéidés.</article-title><source>Mémoires du Muséum national d’histoire naturelle Série A – Zoologie</source><volume>12</volume>: <fpage>1</fpage>–<lpage>202</lpage>.</mixed-citation></ref><ref id="B25"><mixed-citation xmlns:xlink="http://www.w3.org/1999/xlink" xlink:type="simple"><person-group><name name-style="western"><surname>Condé</surname><given-names>B</given-names></name></person-group> (<year>1966</year>) <article-title>Campodéidés de la région de Recoaro (Vénétie).</article-title><source>Revue d’Écologie et de Biologie du sol</source><volume>3</volume>(<issue>1</issue>): <fpage>166</fpage>–<lpage>169</lpage>.</mixed-citation></ref><ref id="B20"><mixed-citation xmlns:xlink="http://www.w3.org/1999/xlink" xlink:type="simple"><person-group><name name-style="western"><surname>Condé</surname><given-names>B</given-names></name></person-group> (<year>1954</year>) <article-title>Ordnung: Entotropha (<tp:taxon-name><tp:taxon-name-part taxon-name-part-type="order">Diplura</tp:taxon-name-part></tp:taxon-name>).</article-title> In: <person-group><name name-style="western"><surname>Franz</surname><given-names>H</given-names></name></person-group> (<role>Eds</role>) <issue-title>Die Nordost-Alpen im Spiegel ihrer Landtierwelt.</issue-title><source>Universitätsverlag Wagner, Innsbruck</source>, <fpage>644</fpage>–<lpage>649</lpage>.</mixed-citation></ref></ref-list></tp:taxon-treatment>
