# Supplementary material for: ﻿Soil campodeids (Diplura, Campodeidae) of Eastern Europe, in Romanian and Bulgarian reliefs
Source: Zookeys. 2025 Jan 31;1224:261–82. doi: 10.3897/zookeys.1224.137935 (PMC11806346; doi:10.3897/zookeys.1224.137935)
Supplement: XML Treatment for Campodea (Paurocampa) suensoni [file zookeys.1224.137935-treatment12.xml]

<!DOCTYPE tp:taxon-treatment
  PUBLIC "-//TaxonX//DTD Taxonomic Treatment Publishing DTD v0 20100105//EN" "tax-treatment-NSO.dtd">
<tp:taxon-treatment xmlns:tp="http://www.plazi.org/taxpub"><tp:treatment-meta><kwd-group><label>Taxon classification</label><kwd>
              <named-content content-type="kingdom">Animalia</named-content>
            </kwd></kwd-group><mixed-citation publication-type="journal"><person-group><name><surname>Sendra</surname><given-names>Alberto</given-names></name><name><surname>Fiera</surname><given-names>Cristina</given-names></name><name><surname>Selfa</surname><given-names>Jesús</given-names></name><name><surname>Stoev</surname><given-names>Pavel</given-names></name></person-group><article-title>﻿Soil campodeids (<tp:taxon-name><tp:taxon-name-part taxon-name-part-type="order">Diplura</tp:taxon-name-part></tp:taxon-name>, <tp:taxon-name><tp:taxon-name-part taxon-name-part-type="family">Campodeidae</tp:taxon-name-part></tp:taxon-name>) of Eastern Europe, in Romanian and Bulgarian reliefs</article-title><source>Zookeys</source><day>31</day><month>01</month><year>2025</year><volume>1224</volume><fpage>261</fpage><lpage>282</lpage><pub-id pub-id-type="doi">10.3897/zookeys.1224.137935</pub-id></mixed-citation></tp:treatment-meta><tp:nomenclature><label>﻿</label><tp:taxon-name><object-id xmlns:xlink="http://www.w3.org/1999/xlink" content-type="arpha" xlink:type="simple">93382CDC-CD7B-512A-95D6-3701D91B3319</object-id><tp:taxon-name-part taxon-name-part-type="genus" reg="Campodea">Campodea</tp:taxon-name-part> (<tp:taxon-name-part taxon-name-part-type="subgenus" reg="Paurocampa">Paurocampa</tp:taxon-name-part>) <tp:taxon-name-part taxon-name-part-type="species" reg="suensoni">suensoni</tp:taxon-name-part></tp:taxon-name><tp:taxon-authority>Tuxen, 1930</tp:taxon-authority><xref ref-type="fig" rid="F8">Fig. 8a–f</xref></tp:nomenclature><tp:treatment-sec sec-type="material" id="SECID0E6IBG"><title>Material examined.</title><p><bold>Romania</bold> • 3 ♂, 1 ♀, 4 juvs, Bârgău Mountains: Leșu, Bistrița-Năsăud County, <named-content xmlns:xlink="http://www.w3.org/1999/xlink" content-type="dwc:verbatimCoordinates" xlink:type="simple"><named-content content-type="geo-json" specific-use="{&#34;type&#34;:&#34;Point&#34;,&#34;coordinates&#34;:[24.756708,47.289248]}" id="NCID0EKJBG" xlink:type="simple">47.289248°N, 24.756708°E</named-content></named-content>, 749 m, beach, rarely fir, litter, 02.11.2021, C. Fiera leg.; • 2 juvs, Bârgău Mountains: near Ilva Mică, Bistrița-Năsăud County, <named-content xmlns:xlink="http://www.w3.org/1999/xlink" content-type="dwc:verbatimCoordinates" xlink:type="simple"><named-content content-type="geo-json" specific-use="{&#34;type&#34;:&#34;Point&#34;,&#34;coordinates&#34;:[24.702183,47.328709]}" id="NCID0ESJBG" xlink:type="simple">47.328709°N, 24.702183°E</named-content></named-content>, 494 m a.s.l., beach forest, litter, 02.11.2021, C. Fiera leg.; • 1 ♀, Bârgău Mountains: Tureac, site 8, Bistrița-Năsăud County, <named-content xmlns:xlink="http://www.w3.org/1999/xlink" content-type="dwc:verbatimCoordinates" xlink:type="simple"><named-content content-type="geo-json" specific-use="{&#34;type&#34;:&#34;Point&#34;,&#34;coordinates&#34;:[24.857551,47.257365]}" id="NCID0E1JBG" xlink:type="simple">47.257365°N, 24.857551°E</named-content></named-content>, 872 m a.s.l., beach forest, soil, 03.11.2021, C. Fiera leg.; • 2 ♂, 2 ♀, Făgăraș Mountains: Nucșoara, Argeș County, <named-content xmlns:xlink="http://www.w3.org/1999/xlink" content-type="dwc:verbatimCoordinates" xlink:type="simple"><named-content content-type="geo-json" specific-use="{&#34;type&#34;:&#34;Point&#34;,&#34;coordinates&#34;:[24.733326,45.417893]}" id="NCID0ECKBG" xlink:type="simple">45.417893°N, 24.733326°E</named-content></named-content>, 1196 m a.s.l., mixed forest (<italic><tp:taxon-name><tp:taxon-name-part taxon-name-part-type="genus" reg="Fagus">Fagus</tp:taxon-name-part><tp:taxon-name-part taxon-name-part-type="species" reg="sylvatica">sylvatica</tp:taxon-name-part></tp:taxon-name></italic>, <italic><tp:taxon-name><tp:taxon-name-part taxon-name-part-type="genus" reg="Betula">Betula</tp:taxon-name-part><tp:taxon-name-part taxon-name-part-type="species" reg="pendula">pendula</tp:taxon-name-part></tp:taxon-name></italic>, <italic><tp:taxon-name><tp:taxon-name-part taxon-name-part-type="genus" reg="Alnus">Alnus</tp:taxon-name-part><tp:taxon-name-part taxon-name-part-type="species" reg="viridis">viridis</tp:taxon-name-part></tp:taxon-name></italic>, <italic><tp:taxon-name><tp:taxon-name-part taxon-name-part-type="genus" reg="Sambucus">Sambucus</tp:taxon-name-part></tp:taxon-name></italic> sp.), litter, 10.11.2021, C. Fiera and I. Vicol leg.; • 1 ♂, 1 ♀, 2 juvs, Suceava County: Iacobeni, <named-content xmlns:xlink="http://www.w3.org/1999/xlink" content-type="dwc:verbatimCoordinates" xlink:type="simple"><named-content content-type="geo-json" specific-use="{&#34;type&#34;:&#34;Point&#34;,&#34;coordinates&#34;:[25.311171,47.446179]}" id="NCID0ESLBG" xlink:type="simple">47.446179°N, 25.311171°E</named-content></named-content>, 895 m a.s.l., mixed forest (fir, larch, hornbeam), soil and litter, C. Fiera leg.; • 1 ♀, Argeș County: near Râușor Lake, <named-content xmlns:xlink="http://www.w3.org/1999/xlink" content-type="dwc:verbatimCoordinates" xlink:type="simple"><named-content content-type="geo-json" specific-use="{&#34;type&#34;:&#34;Point&#34;,&#34;coordinates&#34;:[25.056427,45.397983]}" id="NCID0E1LBG" xlink:type="simple">45.397983°N, 25.056427°E</named-content></named-content>, 431 m a.s.l., rocks, soil, 26.07.2020, C. Fiera leg.; • 3 ♀, 6 ♂, 20 juvs and one specimen kept for DNA, Bârgău Mountains: Tureac, site 1, Bistrița-Năsăud County, <named-content xmlns:xlink="http://www.w3.org/1999/xlink" content-type="dwc:verbatimCoordinates" xlink:type="simple"><named-content content-type="geo-json" specific-use="{&#34;type&#34;:&#34;Point&#34;,&#34;coordinates&#34;:[24.856696,47.257408]}" id="NCID0ECMBG" xlink:type="simple">47.257408°N, 24.856696°E</named-content></named-content>, 862 m a.s.l., beech forest, soil, 18.08.2018, C. Fiera leg.; • one juv., Bistriţa-Năsăud County: Valea Străjii near Tiha Bârgăului, <named-content xmlns:xlink="http://www.w3.org/1999/xlink" content-type="dwc:verbatimCoordinates" xlink:type="simple"><named-content content-type="geo-json" specific-use="{&#34;type&#34;:&#34;Point&#34;,&#34;coordinates&#34;:[24.879244,47.211925]}" id="NCID0EKMBG" xlink:type="simple">47.211925°N, 24.879244°E</named-content></named-content>, 701 m a.s.l., beech forest, soil, 18.08.2018, C. Fiera leg.; • 2 ♀, Zarand Mountains, site 1, Căsoaia, near Arăneag, Arad county, <named-content xmlns:xlink="http://www.w3.org/1999/xlink" content-type="dwc:verbatimCoordinates" xlink:type="simple"><named-content content-type="geo-json" specific-use="{&#34;type&#34;:&#34;Point&#34;,&#34;coordinates&#34;:[21.764489,46.225324]}" id="NCID0ESMBG" xlink:type="simple">46.225324°N, 21.764489°E</named-content></named-content>, 226 m a.s.l., mixed forest (<italic><tp:taxon-name><tp:taxon-name-part taxon-name-part-type="genus" reg="Abies">Abies</tp:taxon-name-part><tp:taxon-name-part taxon-name-part-type="species" reg="alba">alba</tp:taxon-name-part></tp:taxon-name></italic>, <italic><tp:taxon-name><tp:taxon-name-part taxon-name-part-type="genus" reg="Fagus">Fagus</tp:taxon-name-part><tp:taxon-name-part taxon-name-part-type="species" reg="sylvatica">sylvatica</tp:taxon-name-part></tp:taxon-name></italic>, <italic><tp:taxon-name><tp:taxon-name-part taxon-name-part-type="genus" reg="Quercus">Quercus</tp:taxon-name-part><tp:taxon-name-part taxon-name-part-type="species" reg="frainetto">frainetto</tp:taxon-name-part></tp:taxon-name></italic>, <italic><tp:taxon-name><tp:taxon-name-part taxon-name-part-type="genus" reg="Carpinus">Carpinus</tp:taxon-name-part><tp:taxon-name-part taxon-name-part-type="species" reg="betulus">betulus</tp:taxon-name-part></tp:taxon-name></italic>, <italic><tp:taxon-name><tp:taxon-name-part taxon-name-part-type="genus" reg="Acer">Acer</tp:taxon-name-part><tp:taxon-name-part taxon-name-part-type="species" reg="campestre">campestre</tp:taxon-name-part></tp:taxon-name></italic>), soil, 10.11.2020, C. Fiera and I. Vicol leg. Bulgaria • 2 ♂♂, 2 ♀♀, 3 juvs, Pirin Mountains, above Bansko, <named-content xmlns:xlink="http://www.w3.org/1999/xlink" content-type="dwc:verbatimCoordinates" xlink:type="simple"><named-content content-type="geo-json" specific-use="{&#34;type&#34;:&#34;Point&#34;,&#34;coordinates&#34;:[23.439216,41.775520]}" id="NCID0EROBG" xlink:type="simple">41.77552°N, 23.439216°E</named-content></named-content>, elevation 1784 m, spruce forest, soil, 13.08.2018, leg. C. Fiera; • 2 ex., Pirin Mt., Popina laka Lake, 18 km from Sandanski 1200–1400 m a.s.l., 15.06.1988. P. Beron leg.</p></tp:treatment-sec><tp:treatment-sec sec-type="Taxonomic notes" id="SECID0EWOBG"><title>Taxonomic notes.</title><p>Observations under electronic scanning microscope shown several taxonomic morphological characters in details: short gouge sensilla on antennomeres (Fig. <xref ref-type="fig" rid="F8">8a</xref>); trichobothria with large embase (Fig. <xref ref-type="fig" rid="F8">8b</xref>); male urosternite I (Fig. <xref ref-type="fig" rid="F8">8c</xref>) with subspherical appendages, each with an apical field containing glandular <italic>a<sub>1</sub></italic> setae in addition to a continuous posterior field of <italic>g<sub>1</sub></italic> glandular setae arranged in several rows; and, urosternites I–VII with short stylus and large exerted vesicles with two differentiated cuticle areas (Fig. <xref ref-type="fig" rid="F8">8d−f</xref>).</p><fig id="F8" position="float" orientation="portrait"><object-id xmlns:xlink="http://www.w3.org/1999/xlink" content-type="doi" xlink:type="simple">10.3897/zookeys.1224.137935.figure8</object-id><object-id xmlns:xlink="http://www.w3.org/1999/xlink" content-type="arpha" xlink:type="simple">CE997036-16ED-5DFC-AB2F-6E11B8F8F93D</object-id><label>Figure 8.</label><caption><p><tp:taxon-name><tp:taxon-name-part taxon-name-part-type="genus" reg="Campodea">Campodea</tp:taxon-name-part> (<tp:taxon-name-part taxon-name-part-type="subgenus" reg="Paurocampa">Paurocampa</tp:taxon-name-part>) <tp:taxon-name-part taxon-name-part-type="species" reg="suensoni">suensoni</tp:taxon-name-part></tp:taxon-name> Tuxen, 1930 <bold>a</bold> antero-lateral view of a medial antennomere <bold>b</bold> distal portion of third antennomere <bold>c</bold> first urosternite of a male <bold>d</bold> sixth urosternite <bold>e</bold> detail exerted vesicle <bold>f</bold> latero-posterior view of sixth urosternite. Abbreviations: <bold><italic>g</italic></bold> gouge sensillum, <bold><italic>t</italic></bold> trichobothria, <bold><italic>r</italic></bold> rosette gland, <bold><italic>g<sub>1</sub></italic></bold> glandular setae type g1, <bold><italic>a<sub>1</sub></italic></bold> glandular setae type a1.</p></caption><graphic xmlns:xlink="http://www.w3.org/1999/xlink" xlink:href="zookeys-1224-261_article-137935__-g008.jpg" position="float" orientation="portrait" xlink:type="simple" id="oo_1239773.jpg"><uri content-type="original_file" xlink:type="simple">https://binary.pensoft.net/fig/1239773</uri></graphic></fig></tp:treatment-sec><tp:treatment-sec sec-type="habitat" id="SECID0EORBG"><title>Habitat and distribution.</title><p>A soil-dwelling species that is found also at the entrances of caves and in their deeper zones when abundant organic matter is available (<xref ref-type="bibr" rid="B26">Condé 1974</xref>; <xref ref-type="bibr" rid="B56">Sendra et al. 2012</xref>). It is common and well-distributed in Central and Eastern Europe (<xref ref-type="bibr" rid="B70">Tuxen 1930</xref>; Condé, 1954, 1966; <xref ref-type="bibr" rid="B41">Paclt and Rusek 1961</xref>; <xref ref-type="bibr" rid="B21">Condé 1956</xref>; <xref ref-type="bibr" rid="B49">Rusek 1965b</xref>; <xref ref-type="bibr" rid="B38">Paclt 1961</xref>, <xref ref-type="bibr" rid="B40">1969</xref>; <xref ref-type="bibr" rid="B6">Blesić 1984</xref>, <xref ref-type="bibr" rid="B7">1997</xref>, <xref ref-type="bibr" rid="B11">2000b</xref>, <xref ref-type="bibr" rid="B12">2001</xref>; <xref ref-type="bibr" rid="B13">Christian 1992</xref>; <xref ref-type="bibr" rid="B56">Sendra et al. 2012</xref>), extending its distribution southward into central Italy (<xref ref-type="bibr" rid="B25">Condé 1966</xref>; <xref ref-type="bibr" rid="B46">Ramellini 2000</xref>).</p></tp:treatment-sec><ref-list><ref id="B26"><mixed-citation xmlns:xlink="http://www.w3.org/1999/xlink" xlink:type="simple"><person-group><name name-style="western"><surname>Condé</surname><given-names>B</given-names></name></person-group> (<year>1974</year>) <article-title>Les <italic><tp:taxon-name><tp:taxon-name-part taxon-name-part-type="genus">Paurocampa</tp:taxon-name-part></tp:taxon-name></italic> du groupe de <italic><tp:taxon-name><tp:taxon-name-part taxon-name-part-type="genus"/><tp:taxon-name-part taxon-name-part-type="species">suensoni</tp:taxon-name-part></tp:taxon-name></italic> Tuxen dans les grottes d’Europe centrale (Diploures Campodéidés).</article-title><source>Revue suisse de Zoologie</source><volume>81</volume>(<issue>2</issue>): <fpage>561</fpage>–<lpage>567</lpage>. <ext-link xlink:href="10.5962/bhl.part.76023" ext-link-type="doi" xlink:type="simple">https://doi.org/10.5962/bhl.part.76023</ext-link></mixed-citation></ref><ref id="B56"><mixed-citation xmlns:xlink="http://www.w3.org/1999/xlink" xlink:type="simple"><person-group><name name-style="western"><surname>Sendra</surname><given-names>A</given-names></name><name name-style="western"><surname>Nitzu</surname><given-names>E</given-names></name><name name-style="western"><surname>Sanjuan</surname><given-names>A</given-names></name></person-group> (<year>2012</year>) <article-title>Half a century after Ionescu’s work on Romanian <tp:taxon-name><tp:taxon-name-part taxon-name-part-type="order">Diplura</tp:taxon-name-part></tp:taxon-name> – A faunal contribution based on material collected from karst areas.</article-title><source>Travaux de l’Institut de Spéologie “Émile Racovitza”</source><volume>51</volume>: <fpage>37</fpage>–<lpage>66</lpage>. <ext-link xlink:href="https://www.travaux-racovitza.com/journals/downloads/12/art02.pdf" ext-link-type="uri" xlink:type="simple">https://www.travaux-racovitza.com/journals/downloads/12/art02.pdf</ext-link></mixed-citation></ref><ref id="B70"><mixed-citation xmlns:xlink="http://www.w3.org/1999/xlink" xlink:type="simple"><person-group><name name-style="western"><surname>Tuxen</surname><given-names>SL</given-names></name></person-group> (<year>1930</year>) <article-title>Einige Apterygoten aus Südeuropa nebst Beschreibung zwei neuer Arten von <tp:taxon-name><tp:taxon-name-part taxon-name-part-type="order">Thysanura</tp:taxon-name-part></tp:taxon-name>.</article-title><source>Entomologiske Meddelelser</source><volume>17</volume>: <fpage>219</fpage>–<lpage>227</lpage>.</mixed-citation></ref><ref id="B41"><mixed-citation xmlns:xlink="http://www.w3.org/1999/xlink" xlink:type="simple"><person-group><name name-style="western"><surname>Paclt</surname><given-names>J</given-names></name><name name-style="western"><surname>Rusek</surname><given-names>J</given-names></name></person-group> (<year>1961</year>) <article-title><italic><tp:taxon-name><tp:taxon-name-part taxon-name-part-type="genus">Campodea</tp:taxon-name-part><tp:taxon-name-part taxon-name-part-type="species">suensoni</tp:taxon-name-part></tp:taxon-name></italic> Tuxen (<tp:taxon-name><tp:taxon-name-part taxon-name-part-type="class">Insecta</tp:taxon-name-part></tp:taxon-name>, <tp:taxon-name><tp:taxon-name-part taxon-name-part-type="order">Diplura</tp:taxon-name-part></tp:taxon-name>) clenem beskydské.</article-title><source>Publications Faculty of Science University of Brno</source><volume>415</volume>: <fpage>279</fpage>–<lpage>283</lpage>.</mixed-citation></ref><ref id="B21"><mixed-citation xmlns:xlink="http://www.w3.org/1999/xlink" xlink:type="simple"><person-group><name name-style="western"><surname>Condé</surname><given-names>B</given-names></name></person-group> (<year>1956</year>) <article-title>Matériaux pour une monographie des Diploures Campodéidés.</article-title><source>Mémoires du Muséum national d’histoire naturelle Série A – Zoologie</source><volume>12</volume>: <fpage>1</fpage>–<lpage>202</lpage>.</mixed-citation></ref><ref id="B49"><mixed-citation xmlns:xlink="http://www.w3.org/1999/xlink" xlink:type="simple"><person-group><name name-style="western"><surname>Rusek</surname><given-names>J</given-names></name></person-group> (<year>1965b</year>) <article-title>Campodeids (<tp:taxon-name><tp:taxon-name-part taxon-name-part-type="family">Campodeidae</tp:taxon-name-part></tp:taxon-name>, <tp:taxon-name><tp:taxon-name-part taxon-name-part-type="order">Diplura</tp:taxon-name-part></tp:taxon-name>) of South-Eastern Europe.</article-title><source>Zoologichesky Zhurnal</source><volume>44</volume>(<issue>6</issue>): <fpage>1345</fpage>–<lpage>1356</lpage>.</mixed-citation></ref><ref id="B38"><mixed-citation xmlns:xlink="http://www.w3.org/1999/xlink" xlink:type="simple"><person-group><name name-style="western"><surname>Paclt</surname><given-names>J</given-names></name></person-group> (<year>1961</year>) <tp:taxon-name><tp:taxon-name-part taxon-name-part-type="family">Campodeidae</tp:taxon-name-part></tp:taxon-name> des Senckenberg-Museums (Ins.-<tp:taxon-name><tp:taxon-name-part taxon-name-part-type="order">Diplura</tp:taxon-name-part></tp:taxon-name>). Senckenbergiana biologica 42 (5/6): 455–458.</mixed-citation></ref><ref id="B40"><mixed-citation xmlns:xlink="http://www.w3.org/1999/xlink" xlink:type="simple"><person-group><name name-style="western"><surname>Paclt</surname><given-names>J</given-names></name></person-group> (<year>1969</year>) Über zwei verkannte <italic><tp:taxon-name><tp:taxon-name-part taxon-name-part-type="genus">Campodea</tp:taxon-name-part></tp:taxon-name></italic>-Arten (<tp:taxon-name><tp:taxon-name-part taxon-name-part-type="class">Insecta</tp:taxon-name-part></tp:taxon-name>, <tp:taxon-name><tp:taxon-name-part taxon-name-part-type="order">Diplura</tp:taxon-name-part></tp:taxon-name>) aus dem Witoscha bei Sofia. Zoologischer Anzeiger 182 (3/4): 285–287.</mixed-citation></ref><ref id="B6"><mixed-citation xmlns:xlink="http://www.w3.org/1999/xlink" xlink:type="simple"><person-group><name name-style="western"><surname>Blesić</surname><given-names>B</given-names></name></person-group> (<year>1984</year>) <article-title>Fauna <tp:taxon-name><tp:taxon-name-part taxon-name-part-type="order">Diplura</tp:taxon-name-part></tp:taxon-name> (<tp:taxon-name><tp:taxon-name-part taxon-name-part-type="class">Insecta</tp:taxon-name-part></tp:taxon-name>) Sr Srbije.</article-title><source>Collection of Scientific Papers of the Faculty of Science Kragujevac</source><volume>5</volume>: <fpage>91</fpage>–<lpage>96</lpage>.</mixed-citation></ref><ref id="B7"><mixed-citation xmlns:xlink="http://www.w3.org/1999/xlink" xlink:type="simple"><person-group><name name-style="western"><surname>Blesić</surname><given-names>B</given-names></name></person-group> (<year>1997</year>) <article-title>Knowledge of <tp:taxon-name><tp:taxon-name-part taxon-name-part-type="order">Protura</tp:taxon-name-part></tp:taxon-name> and <tp:taxon-name><tp:taxon-name-part taxon-name-part-type="order">Diplura</tp:taxon-name-part></tp:taxon-name> of Montenegro.</article-title><source>The Montenegrin Academy of Sciences and Arts Glasnik of the Section of Natural Sciences</source><volume>12</volume>: <fpage>63</fpage>–<lpage>70</lpage>.</mixed-citation></ref><ref id="B11"><mixed-citation xmlns:xlink="http://www.w3.org/1999/xlink" xlink:type="simple"><person-group><name name-style="western"><surname>Blesić</surname><given-names>B</given-names></name></person-group> (<year>2000b</year>) <article-title>Of the Subgenus <tp:taxon-name><tp:taxon-name-part taxon-name-part-type="genus"/><tp:taxon-name-part taxon-name-part-type="subgenus">Paurocampa</tp:taxon-name-part></tp:taxon-name> Silvestri, 1932 (<tp:taxon-name><tp:taxon-name-part taxon-name-part-type="class">Insecta</tp:taxon-name-part></tp:taxon-name>: <tp:taxon-name><tp:taxon-name-part taxon-name-part-type="order">Diplura</tp:taxon-name-part></tp:taxon-name>) on the Balkans and the rest of Europe.</article-title><source>BIOS (Macedonia, Greece), Scientific Annals of the School of Biology</source><volume>5</volume>: <fpage>23</fpage>–<lpage>26</lpage>.</mixed-citation></ref><ref id="B12"><mixed-citation xmlns:xlink="http://www.w3.org/1999/xlink" xlink:type="simple"><person-group><name name-style="western"><surname>Blesić</surname><given-names>B</given-names></name></person-group> (<year>2001</year>) <tp:taxon-name><tp:taxon-name-part taxon-name-part-type="order">Protura</tp:taxon-name-part></tp:taxon-name> and <tp:taxon-name><tp:taxon-name-part taxon-name-part-type="order">Diplura</tp:taxon-name-part></tp:taxon-name> (<tp:taxon-name><tp:taxon-name-part taxon-name-part-type="class">Insecta</tp:taxon-name-part></tp:taxon-name>: <tp:taxon-name><tp:taxon-name-part taxon-name-part-type="subclass">Apterygota</tp:taxon-name-part></tp:taxon-name>) of the Republic of Macedonia. 75 years Macedonian Museum Natural History: 157–162.</mixed-citation></ref><ref id="B13"><mixed-citation xmlns:xlink="http://www.w3.org/1999/xlink" xlink:type="simple"><person-group><name name-style="western"><surname>Christian</surname><given-names>E</given-names></name></person-group> (<year>1992</year>) <article-title>Verbreitung und Habitatpräferenz von Doppel- und Zangenschwänzen in der Großstadt Wien (<tp:taxon-name><tp:taxon-name-part taxon-name-part-type="order">Diplura</tp:taxon-name-part></tp:taxon-name>: <tp:taxon-name><tp:taxon-name-part taxon-name-part-type="family">Campodeidae</tp:taxon-name-part></tp:taxon-name>, <tp:taxon-name><tp:taxon-name-part taxon-name-part-type="family">Japygidae</tp:taxon-name-part></tp:taxon-name>).</article-title><source>Entomologia Generalis</source><volume>17</volume>(<issue>3</issue>): <fpage>195</fpage>–<lpage>205</lpage>. <ext-link xlink:href="10.1127/entom.gen/17/1992/195" ext-link-type="doi" xlink:type="simple">https://doi.org/10.1127/entom.gen/17/1992/195</ext-link></mixed-citation></ref><ref id="B25"><mixed-citation xmlns:xlink="http://www.w3.org/1999/xlink" xlink:type="simple"><person-group><name name-style="western"><surname>Condé</surname><given-names>B</given-names></name></person-group> (<year>1966</year>) <article-title>Campodéidés de la région de Recoaro (Vénétie).</article-title><source>Revue d’Écologie et de Biologie du sol</source><volume>3</volume>(<issue>1</issue>): <fpage>166</fpage>–<lpage>169</lpage>.</mixed-citation></ref><ref id="B46"><mixed-citation xmlns:xlink="http://www.w3.org/1999/xlink" xlink:type="simple"><person-group><name name-style="western"><surname>Ramellini</surname><given-names>P</given-names></name></person-group> (<year>2000</year>) <article-title>Note su Campodeidi del Piemonte (<tp:taxon-name><tp:taxon-name-part taxon-name-part-type="order">Diplura</tp:taxon-name-part></tp:taxon-name>, <tp:taxon-name><tp:taxon-name-part taxon-name-part-type="family">Campodeidae</tp:taxon-name-part></tp:taxon-name>).</article-title><source>Rivista Piemontese di Storia Naturale</source><volume>21</volume>: <fpage>103</fpage>–<lpage>114</lpage>.</mixed-citation></ref></ref-list></tp:taxon-treatment>
